# Supplementary material for: Multispecies deep learning using citizen science data produces more informative plant community models
Source: Nat Commun. 2024 May 24;15:4421. doi: 10.1038/s41467-024-48559-9 (PMC11126635; doi:10.1038/s41467-024-48559-9)
Supplement: Supplementary file 4 — Source Data [file 41467_2024_48559_MOESM4_ESM.xlsx]

## Sheet: Fig. 1a
Percentile	NDCG lowres.	CEL lowres.	Ensemble lowres.	SSDMs lowres.	Ensemble highres.
2.50%	1	1	1	5	1
0.25	20	21	19	63	9
0.5	73	73	71	169	41
0.75	187	194	179	387	109
0.975	716	653	654	1154	468

## Sheet: Fig. 1b
Percentile	NDCG lowres.	CEL lowres.	Ensemble lowres.	SSDMs lowres.	Ensemble highres.
2.50%	0.911676	0.906414	0.915651	0.841068	0.935665
0.25	0.959858	0.959843	0.962631	0.939054	0.968388
0.5	0.973904	0.974117	0.976196	0.963676	0.978874
0.75	0.983913	0.98479	0.98589	0.978819	0.986704
0.975	0.994413	0.994803	0.994985	0.993129	0.995757

## Sheet: Fig. 1c
Percentile	NDCG lowres.	CEL lowres.	Ensemble lowres.	SSDMs lowres.	Ensemble highres.
2.50%	0.342299	0.576196	0.405099	0.768175	0.473232
0.25	0.609638	0.807364	0.699608	0.887636	0.807235
0.5	0.796471	0.900105	0.834677	0.937466	0.894851
0.75	0.927628	0.959814	0.932477	0.973576	0.955892
0.975	0.998656	0.999328	0.99659	0.999328	0.998656

## Sheet: Fig. 2c
DOY	Top-left	Mid-left	Bottom-left	Top-right	Mid-right	Bottom-right
32	1.18	1.31	0.3	0.09	0.47	1.36
33	1.2	1.29	0.31	0.09	0.46	1.37
34	1.22	1.27	0.31	0.09	0.46	1.38
35	1.24	1.25	0.32	0.09	0.46	1.4
36	1.27	1.23	0.33	0.09	0.46	1.41
37	1.3	1.21	0.34	0.09	0.46	1.41
38	1.32	1.2	0.35	0.09	0.46	1.42
39	1.35	1.18	0.36	0.1	0.46	1.43
40	1.37	1.17	0.36	0.1	0.45	1.43
41	1.39	1.15	0.37	0.1	0.45	1.44
42	1.42	1.13	0.38	0.1	0.45	1.44
43	1.45	1.1	0.39	0.1	0.45	1.44
44	1.48	1.08	0.4	0.1	0.45	1.45
45	1.51	1.06	0.41	0.11	0.45	1.45
46	1.54	1.04	0.41	0.11	0.45	1.45
47	1.57	1.02	0.42	0.11	0.45	1.45
48	1.6	1	0.43	0.11	0.45	1.45
49	1.63	0.97	0.44	0.11	0.45	1.45
50	1.65	0.95	0.44	0.11	0.46	1.44
51	1.68	0.92	0.45	0.12	0.46	1.44
52	1.71	0.9	0.46	0.12	0.46	1.44
53	1.73	0.88	0.46	0.12	0.46	1.43
54	1.77	0.85	0.47	0.12	0.46	1.42
55	1.81	0.83	0.48	0.13	0.46	1.42
56	1.85	0.8	0.48	0.13	0.46	1.41
57	1.89	0.77	0.49	0.13	0.46	1.4
58	1.93	0.74	0.5	0.13	0.47	1.4
59	1.97	0.72	0.51	0.14	0.48	1.4
60	2	0.69	0.52	0.14	0.48	1.4
61	2.04	0.67	0.53	0.14	0.49	1.4
62	2.08	0.64	0.54	0.15	0.49	1.4
63	2.12	0.63	0.55	0.15	0.5	1.4
64	2.15	0.61	0.57	0.16	0.5	1.4
65	2.18	0.59	0.58	0.16	0.51	1.4
66	2.2	0.57	0.59	0.17	0.51	1.4
67	2.23	0.56	0.6	0.17	0.51	1.41
68	2.25	0.54	0.61	0.18	0.52	1.41
69	2.28	0.52	0.62	0.18	0.52	1.42
70	2.3	0.51	0.63	0.19	0.53	1.42
71	2.32	0.49	0.64	0.2	0.54	1.41
72	2.33	0.48	0.65	0.2	0.54	1.41
73	2.35	0.47	0.66	0.21	0.55	1.4
74	2.38	0.46	0.66	0.21	0.56	1.4
75	2.39	0.45	0.67	0.22	0.56	1.4
76	2.39	0.45	0.68	0.23	0.57	1.42
77	2.41	0.44	0.68	0.23	0.58	1.45
78	2.42	0.43	0.69	0.24	0.59	1.48
79	2.44	0.43	0.7	0.25	0.6	1.51
80	2.46	0.42	0.7	0.26	0.6	1.54
81	2.48	0.42	0.71	0.27	0.61	1.57
82	2.51	0.41	0.72	0.28	0.61	1.59
83	2.53	0.41	0.72	0.29	0.62	1.62
84	2.56	0.41	0.73	0.3	0.63	1.64
85	2.6	0.41	0.73	0.31	0.63	1.68
86	2.64	0.41	0.74	0.33	0.64	1.71
87	2.68	0.41	0.74	0.34	0.65	1.75
88	2.73	0.41	0.75	0.35	0.66	1.78
89	2.77	0.41	0.76	0.37	0.67	1.82
90	2.81	0.41	0.76	0.38	0.68	1.87
91	2.87	0.42	0.76	0.4	0.7	1.91
92	2.94	0.42	0.76	0.41	0.71	1.95
93	3.04	0.43	0.75	0.43	0.73	1.98
94	3.17	0.44	0.74	0.45	0.75	2.01
95	3.39	0.45	0.74	0.46	0.77	2.04
96	3.67	0.47	0.73	0.49	0.79	2.06
97	3.96	0.49	0.72	0.5	0.81	2.08
98	4.29	0.52	0.72	0.51	0.84	2.1
99	4.62	0.55	0.71	0.53	0.86	2.11
100	4.97	0.59	0.7	0.55	0.9	2.12
101	5.23	0.62	0.7	0.57	0.94	2.12
102	5.47	0.66	0.69	0.59	0.97	2.12
103	5.72	0.7	0.68	0.62	1.01	2.11
104	5.94	0.74	0.67	0.65	1.05	2.09
105	6.16	0.78	0.66	0.68	1.08	2.07
106	6.4	0.82	0.65	0.72	1.11	2.04
107	6.62	0.85	0.64	0.77	1.14	2.01
108	6.86	0.89	0.62	0.82	1.17	1.98
109	7.09	0.94	0.61	0.86	1.19	1.95
110	7.32	0.99	0.59	0.92	1.22	1.91
111	7.52	1.07	0.58	0.98	1.24	1.88
112	7.72	1.16	0.57	1.05	1.27	1.84
113	7.9	1.25	0.56	1.11	1.3	1.81
114	7.95	1.34	0.55	1.17	1.33	1.77
115	7.97	1.45	0.54	1.23	1.34	1.73
116	7.98	1.56	0.53	1.28	1.33	1.69
117	7.95	1.69	0.51	1.33	1.29	1.64
118	7.87	1.82	0.5	1.4	1.27	1.6
119	7.76	1.94	0.49	1.48	1.29	1.55
120	7.63	2.09	0.48	1.56	1.32	1.51
121	7.48	2.24	0.48	1.64	1.36	1.46
122	7.34	2.36	0.47	1.7	1.4	1.42
123	7.18	2.51	0.47	1.76	1.43	1.37
124	7.05	2.63	0.46	1.82	1.46	1.32
125	6.89	2.73	0.45	1.86	1.48	1.28
126	6.74	2.81	0.45	1.89	1.5	1.23
127	6.58	2.86	0.44	1.91	1.52	1.19
128	6.44	2.91	0.43	1.95	1.54	1.14
129	6.3	2.95	0.43	1.99	1.56	1.1
130	6.12	2.98	0.42	2.01	1.57	1.06
131	5.94	3	0.41	2	1.58	1.02
132	5.75	3	0.41	1.99	1.63	0.98
133	5.54	3.02	0.39	1.97	1.72	0.94
134	5.35	3.02	0.38	1.95	1.81	0.9
135	5.18	3.02	0.37	1.94	1.91	0.85
136	5.02	3.01	0.37	1.92	2.04	0.81
137	4.87	3	0.36	1.89	2.15	0.76
138	4.66	3.01	0.35	1.86	2.26	0.72
139	4.42	3.07	0.35	1.82	2.36	0.67
140	4.18	3.18	0.34	1.77	2.44	0.63
141	3.94	3.33	0.33	1.72	2.56	0.59
142	3.68	3.49	0.32	1.68	2.68	0.56
143	3.48	3.65	0.31	1.63	2.81	0.53
144	3.29	3.83	0.3	1.6	2.95	0.5
145	3.09	4	0.3	1.56	3.07	0.47
146	2.92	4.16	0.29	1.54	3.17	0.45
147	2.8	4.31	0.28	1.52	3.27	0.43
148	2.76	4.43	0.28	1.49	3.35	0.42
149	2.75	4.56	0.27	1.45	3.41	0.4
150	2.75	4.64	0.26	1.38	3.46	0.38
151	2.77	4.72	0.25	1.3	3.5	0.37
152	2.82	4.75	0.24	1.23	3.52	0.35
153	2.87	4.78	0.23	1.16	3.51	0.33
154	2.92	4.79	0.21	1.08	3.5	0.32
155	2.95	4.8	0.2	1.02	3.47	0.3
156	2.96	4.8	0.19	0.97	3.42	0.28
157	2.96	4.81	0.18	0.93	3.35	0.27
158	2.95	4.8	0.17	0.89	3.28	0.26
159	2.94	4.77	0.17	0.83	3.2	0.24
160	2.9	4.67	0.16	0.77	3.14	0.23
161	2.89	4.49	0.16	0.72	3.05	0.22
162	2.91	4.31	0.16	0.68	2.93	0.21
163	2.93	4.16	0.15	0.66	2.81	0.2
164	2.97	4.01	0.15	0.64	2.71	0.19
165	3.02	3.89	0.14	0.62	2.6	0.18
166	3.05	3.79	0.14	0.6	2.49	0.17
167	3.09	3.7	0.14	0.58	2.38	0.15
168	3.11	3.6	0.14	0.57	2.28	0.14
169	3.08	3.5	0.13	0.55	2.18	0.13
170	3.05	3.39	0.13	0.54	2.08	0.13
171	3.07	3.28	0.13	0.53	1.98	0.12
172	3.09	3.17	0.12	0.52	1.89	0.11
173	3.09	3.07	0.12	0.51	1.77	0.11
174	3.06	2.95	0.12	0.48	1.68	0.1
175	3.03	2.83	0.11	0.46	1.57	0.09
176	3	2.71	0.11	0.44	1.47	0.09
177	2.97	2.63	0.11	0.43	1.36	0.09
178	2.94	2.55	0.1	0.43	1.25	0.08
179	2.92	2.46	0.1	0.43	1.15	0.08
180	2.89	2.39	0.1	0.43	1.06	0.08
181	2.86	2.33	0.1	0.43	0.98	0.08
182	2.86	2.29	0.1	0.43	0.91	0.07
183	2.86	2.27	0.1	0.43	0.87	0.07
184	2.82	2.25	0.09	0.43	0.84	0.07
185	2.75	2.24	0.09	0.43	0.81	0.07
186	2.67	2.24	0.09	0.44	0.77	0.07
187	2.64	2.23	0.09	0.45	0.72	0.07
188	2.66	2.22	0.09	0.47	0.68	0.07
189	2.74	2.2	0.09	0.49	0.64	0.08
190	2.85	2.18	0.09	0.51	0.61	0.08
191	2.94	2.16	0.09	0.53	0.58	0.08
192	3.02	2.18	0.09	0.53	0.55	0.08
193	3.15	2.17	0.09	0.54	0.53	0.08
194	3.33	2.16	0.09	0.55	0.51	0.08
195	3.52	2.17	0.09	0.57	0.47	0.08
196	3.78	2.19	0.09	0.58	0.44	0.08
197	4.06	2.21	0.09	0.58	0.42	0.08
198	4.34	2.28	0.09	0.58	0.4	0.08
199	4.57	2.34	0.09	0.59	0.38	0.08
200	4.74	2.39	0.09	0.6	0.37	0.08
201	4.8	2.42	0.09	0.61	0.36	0.08
202	4.86	2.46	0.09	0.62	0.34	0.09
203	4.92	2.49	0.09	0.63	0.33	0.09
204	4.95	2.54	0.09	0.64	0.32	0.09
205	5.01	2.55	0.09	0.64	0.31	0.1
206	5.12	2.57	0.09	0.64	0.3	0.1
207	5.22	2.59	0.09	0.65	0.3	0.11
208	5.31	2.63	0.09	0.67	0.29	0.11
209	5.43	2.62	0.09	0.7	0.29	0.11
210	5.53	2.63	0.09	0.73	0.29	0.12
211	5.61	2.65	0.09	0.76	0.29	0.12
212	5.71	2.68	0.09	0.79	0.29	0.12
213	5.78	2.71	0.09	0.83	0.29	0.12
214	5.83	2.75	0.09	0.86	0.29	0.13
215	5.86	2.78	0.09	0.87	0.29	0.13
216	5.91	2.81	0.09	0.87	0.28	0.13
217	5.99	2.84	0.09	0.88	0.28	0.13
218	6.06	2.88	0.09	0.88	0.28	0.13
219	6.12	2.9	0.09	0.89	0.28	0.14
220	6.19	2.94	0.09	0.88	0.28	0.14
221	6.26	2.99	0.09	0.88	0.28	0.14
222	6.39	3.06	0.09	0.88	0.29	0.14
223	6.44	3.1	0.09	0.88	0.3	0.14
224	6.48	3.13	0.09	0.88	0.3	0.13
225	6.52	3.15	0.09	0.88	0.31	0.13
226	6.55	3.18	0.09	0.87	0.31	0.13
227	6.56	3.21	0.09	0.86	0.31	0.13
228	6.56	3.25	0.09	0.85	0.32	0.14
229	6.54	3.29	0.09	0.84	0.33	0.14
230	6.45	3.33	0.09	0.83	0.34	0.14
231	6.35	3.38	0.09	0.82	0.35	0.14
232	6.23	3.42	0.08	0.81	0.36	0.14
233	6.1	3.47	0.08	0.8	0.37	0.14
234	5.99	3.52	0.08	0.78	0.38	0.14
235	5.9	3.56	0.08	0.77	0.39	0.14
236	5.85	3.6	0.08	0.77	0.4	0.14
237	5.79	3.65	0.08	0.77	0.41	0.15
238	5.72	3.69	0.08	0.77	0.43	0.15
239	5.63	3.72	0.07	0.76	0.45	0.15
240	5.54	3.71	0.07	0.76	0.47	0.15
241	5.47	3.69	0.07	0.75	0.51	0.15
242	5.41	3.66	0.07	0.74	0.51	0.15
243	5.36	3.62	0.07	0.73	0.52	0.15
244	5.25	3.57	0.07	0.71	0.52	0.15
245	5.14	3.51	0.07	0.69	0.53	0.16
246	5.01	3.44	0.07	0.67	0.54	0.16
247	4.87	3.37	0.07	0.64	0.56	0.16
248	4.71	3.29	0.06	0.61	0.57	0.16
249	4.52	3.21	0.06	0.57	0.59	0.16
250	4.3	3.13	0.06	0.53	0.61	0.16
251	4.07	3.04	0.06	0.49	0.63	0.16
252	3.8	2.95	0.06	0.45	0.65	0.17
253	3.51	2.86	0.06	0.4	0.66	0.17
254	3.21	2.8	0.06	0.37	0.68	0.17
255	2.94	2.75	0.06	0.34	0.69	0.17
256	2.66	2.71	0.05	0.31	0.71	0.18
257	2.42	2.69	0.05	0.28	0.72	0.18
258	2.19	2.66	0.05	0.26	0.72	0.18
259	1.96	2.64	0.05	0.24	0.73	0.19
260	1.77	2.63	0.05	0.22	0.74	0.19
261	1.6	2.61	0.05	0.21	0.74	0.2
262	1.45	2.6	0.05	0.2	0.74	0.2
263	1.36	2.59	0.04	0.19	0.74	0.21
264	1.29	2.59	0.04	0.18	0.74	0.21
265	1.23	2.58	0.04	0.17	0.75	0.22
266	1.18	2.57	0.04	0.16	0.76	0.22
267	1.15	2.54	0.04	0.15	0.76	0.23
268	1.1	2.52	0.04	0.13	0.77	0.24
269	1.06	2.49	0.04	0.12	0.76	0.25
270	1.02	2.45	0.04	0.12	0.76	0.26
271	0.99	2.42	0.04	0.12	0.76	0.27
272	0.95	2.38	0.04	0.12	0.75	0.28
273	0.92	2.34	0.04	0.11	0.75	0.29
274	0.89	2.3	0.04	0.11	0.75	0.3
275	0.87	2.26	0.04	0.11	0.74	0.31
276	0.86	2.2	0.04	0.11	0.75	0.33
277	0.85	2.16	0.04	0.11	0.75	0.34
278	0.84	2.11	0.04	0.11	0.74	0.35
279	0.83	2.08	0.04	0.11	0.74	0.36
280	0.83	2.05	0.04	0.1	0.71	0.37
281	0.82	2.02	0.04	0.1	0.68	0.38
282	0.82	1.99	0.04	0.1	0.65	0.39
283	0.81	1.96	0.04	0.1	0.62	0.4
284	0.82	1.93	0.04	0.1	0.59	0.41
285	0.82	1.91	0.04	0.1	0.57	0.42
286	0.83	1.89	0.04	0.1	0.55	0.43
287	0.84	1.89	0.04	0.1	0.53	0.44
288	0.85	1.89	0.04	0.1	0.52	0.46
289	0.85	1.88	0.04	0.1	0.51	0.47
290	0.86	1.88	0.04	0.1	0.49	0.49
291	0.87	1.88	0.04	0.1	0.48	0.51
292	0.87	1.88	0.04	0.11	0.48	0.52
293	0.87	1.87	0.04	0.11	0.47	0.54
294	0.88	1.86	0.04	0.11	0.46	0.56
295	0.88	1.85	0.04	0.11	0.46	0.58
296	0.88	1.84	0.04	0.11	0.45	0.6
297	0.89	1.83	0.04	0.11	0.45	0.62
298	0.89	1.82	0.04	0.11	0.44	0.64
299	0.9	1.81	0.04	0.12	0.44	0.66
300	0.9	1.79	0.04	0.12	0.43	0.68
301	0.91	1.77	0.04	0.12	0.43	0.7
302	0.9	1.75	0.04	0.12	0.44	0.72
303	0.88	1.74	0.04	0.12	0.43	0.74
304	0.87	1.73	0.04	0.12	0.42	0.77
305	0.85	1.72	0.04	0.12	0.41	0.79
306	0.85	1.71	0.04	0.12	0.4	0.81
307	0.84	1.71	0.04	0.12	0.39	0.83
308	0.83	1.7	0.04	0.12	0.38	0.86
309	0.81	1.69	0.04	0.12	0.37	0.88
310	0.8	1.68	0.05	0.12	0.36	0.9
311	0.79	1.67	0.05	0.12	0.35	0.92
312	0.78	1.66	0.05	0.12	0.35	0.94
313	0.77	1.64	0.05	0.12	0.34	0.97
314	0.77	1.63	0.05	0.12	0.34	0.99
315	0.76	1.62	0.05	0.12	0.33	1.01
316	0.75	1.62	0.05	0.12	0.33	1.03
317	0.74	1.61	0.06	0.12	0.32	1.06
318	0.73	1.6	0.06	0.12	0.32	1.08
319	0.73	1.6	0.06	0.12	0.32	1.1
320	0.73	1.6	0.06	0.12	0.32	1.12
321	0.73	1.6	0.07	0.11	0.32	1.14
322	0.72	1.59	0.07	0.11	0.32	1.16
323	0.72	1.59	0.08	0.11	0.33	1.17
324	0.72	1.58	0.08	0.1	0.34	1.18
325	0.72	1.58	0.09	0.1	0.35	1.19
326	0.72	1.57	0.09	0.1	0.35	1.2
327	0.72	1.55	0.1	0.09	0.36	1.2
328	0.72	1.54	0.1	0.09	0.37	1.21
329	0.72	1.54	0.1	0.09	0.37	1.22
330	0.71	1.53	0.1	0.09	0.38	1.22
331	0.71	1.53	0.11	0.09	0.39	1.23
332	0.7	1.52	0.11	0.09	0.41	1.23
333	0.7	1.5	0.11	0.09	0.42	1.23
334	0.69	1.49	0.11	0.09	0.43	1.23

## Sheet: Table 1
Species	n	Spearman r	Bias (days)
Ajuga reptans	144	0.62	4
Aster bellidiastrum	77	0.59	4
Galium pumilum aggr.	28	0.39	1
Listera ovata	3313	0.76	1
Orchis mascula	4491	0.52	8
Taraxacum officinale aggr.	161	0.41	3

## Sheet: Table 2
Species	n	Correction weight	Bias corrected		Raw
			F1	Correct (#)	F1	Correct (#)
Picea abies	732	1.86	0.67	496	0.45	238
Fagus sylvatica	407	2.11	0.56	354	0.57	260
Abies alba	207	0.79	0.03	4	0.32	107
Larix decidua	114	0.39	0.25	17	0.46	49
Acer pseudoplatanus	80	1.07	0	0	0.02	1
Fraxinus excelsior	68	1.28	0.07	3	0.09	4
Castanea sativa	40	1.29	0.5	17	0.58	21
Pinus sylvestris	32	2.23	0.24	14	0.17	5
Betula pendula aggr.	25	0.2	0	0	0.06	1
Alnus incana	21	1.8	0.24	4	0.16	2
Pinus mugo	20	0.77	0.15	2	0.3	5
Quercus petraea	19	1.92	0	0	0	0
Pinus cembra	17	0.43	0.44	7	0.45	13

## Sheet: Fig. 4a
Arrhenatherum elatius	Brachypodium pinnatum	Bromus erectus	Carex sempervirens	Cynosurus cristatus	Dactylis glomerata	Elymus hispidus	Festuca rubra	Festuca violacea	Nardus stricta	Poa alpina	Sesleria caerulea
0.00803336	0.00280082	0.00960339	0	6.19245e-05	0.00470518	0.0300329	0.0047737	0	0	0	4.10782e-05
0.00900156	0.00272507	0.00968831	0	9.62137e-05	0.00509111	0.0274523	0.00470864	0	0	0	4.08105e-05
0.00991431	0.00265067	0.00976049	0	0.000128965	0.00545804	0.0249772	0.00464483	0	0	0	4.05359e-05
0.0107683	0.00257768	0.00981895	0	0.000160047	0.00580467	0.022622	0.00458275	0	0	0	4.02244e-05
0.0115604	0.00250616	0.00986271	0	0.000189329	0.00612971	0.0204014	0.00452286	0	0	0	3.98458e-05
0.0122873	0.00243616	0.00989079	0	0.000216678	0.00643186	0.0183301	0.00446562	0	0	0	3.93702e-05
0.0129505	0.00236783	0.00990417	0	0.000242147	0.00671183	0.0163986	0.00441099	0	0	0	3.88226e-05
0.0135546	0.00230117	0.00990441	0	0.000265912	0.00697134	0.0145838	0.00435833	0	0	0	3.82568e-05
0.0141003	0.00223603	0.0098914	0	0.000288026	0.00721067	0.0128791	0.00430717	0	0	0	3.7686e-05
0.0145888	0.00217224	0.00986501	0	0.000308542	0.0074301	0.0112782	0.00425706	0	0	0	3.71233e-05
0.0150207	0.00210963	0.00982515	0	0.000327514	0.00762989	0.00977464	0.00420752	0	0	0	3.65818e-05
0.0153972	0.00204805	0.00977168	0	0.000344995	0.00781032	0.00836201	0.00415809	0	0	0	3.60747e-05
0.0157042	0.00198745	0.00970005	0	0.00036049	0.00796508	0.00706401	0.00410849	0	0	0	3.56145e-05
0.0159347	0.00192796	0.0096083	0	0.000373732	0.0080911	0.00589694	0.00405896	0	0	0	3.51961e-05
0.0160999	0.00186965	0.00950025	0	0.00038512	0.00819357	0.00484322	0.00400987	0	0	0	3.48065e-05
0.0162114	0.00181259	0.0093797	0	0.00039505	0.00827764	0.0038853	0.00396159	0	0	0	3.44321e-05
0.0162805	0.00175686	0.00925046	0	0.00040392	0.00834848	0.00300563	0.00391448	0	0	0	3.40599e-05
0.0163185	0.00170253	0.00911632	0	0.000412127	0.00841127	0.00218663	0.00386889	0	0	0	3.36764e-05
0.0163036	0.00164784	0.00896335	0	0.00041911	0.00845696	0.00151661	0.00382354	0	0	0	3.31478e-05
0.0162169	0.00159211	0.00878273	0	0.000424274	0.00847724	0.00104693	0.00377771	0	0	0	3.24335e-05
0.0160737	0.00153698	0.00858599	0	0.000427964	0.00847836	0.000704629	0.0037326	0	0	0	3.16601e-05
0.0158894	0.00148412	0.00838464	0	0.000430528	0.00846654	0.00041676	0.0036894	0	0	0	3.0954e-05
0.0156796	0.00143518	0.0081902	0	0.000432311	0.00844804	0.000110371	0.00364933	0	0	0	3.04421e-05
0.0153604	0.0013917	0.00796943	0	0.000430865	0.00839487	2.07194e-05	0.0036233	0	0	0	2.95619e-05
0.014878	0.00135324	0.00769716	0	0.00042467	0.00828795	0.000321499	0.00361572	0	0	0	2.79493e-05
0.0142926	0.00131843	0.00739697	0	0.000415466	0.00814688	0.000847417	0.00361805	0	0	0	2.60276e-05
0.0136642	0.00128592	0.00709245	0	0.00040499	0.00799122	0.00143318	0.00362175	0	0	0	2.42201e-05
0.0130529	0.00125436	0.00680719	0	0.000394981	0.00784056	0.00191349	0.00361826	0	0	0	2.29502e-05
0.0125189	0.0012224	0.00656476	0	0.000387179	0.00771448	0.00212305	0.00359904	0	0	0	2.26414e-05
0.0118668	0.00118444	0.00627592	0	0.000376652	0.00756486	0.00215639	0.00357203	0	0	0	2.02038e-05
0.0109675	0.00113991	0.00588619	0	0.000359872	0.00735376	0.00220992	0.00354766	0	0	0	1.42382e-05
0.00997998	0.00109498	0.00547126	0	0.000340684	0.00711601	0.00227116	0.0035211	0	0	0	7.70395e-06
0.00906346	0.00105581	0.00510684	0	0.00032293	0.00688646	0.00232763	0.0034875	0	0	0	3.56006e-06
0.00837705	0.00102859	0.00486864	0	0.000310456	0.00669996	0.00236688	0.00344205	0	0	0	4.76571e-06
0.00783226	0.00100031	0.00466426	0	0.000301747	0.00655575	0.00236228	0.00338133	0	0	0	8.583e-06
0.00725392	0.000959638	0.00438597	0	0.000292949	0.00642492	0.00231134	0.00330809	0	0	0	1.12011e-05
0.0066711	0.000915196	0.00408647	0	0.00028439	0.00630014	0.00223778	0.00322675	0	0	0	1.39697e-05
0.00611291	0.00087561	0.00381845	0	0.000276401	0.00617405	0.00216533	0.00314173	0	0	0	1.82386e-05
0.00560843	0.000849506	0.00363462	0	0.000269312	0.0060393	0.00211771	0.00305746	0	0	0	2.53576e-05
0.00518674	0.000845511	0.00358768	0	0.000263452	0.00588855	0.00211865	0.00297836	0	0	0	3.66766e-05
0.00488799	0.000854971	0.00360645	-1.20359e-07	0.000261196	0.00573618	0.00215645	0.002888	0	0	-4.13276e-08	5.60063e-05
0.00470164	0.000865856	0.00361482	-4.01563e-07	0.000263216	0.00559823	0.00220028	0.00277743	0	0	-1.37884e-07	8.30281e-05
0.00458082	0.000881727	0.00365815	-7.23799e-07	0.000267285	0.00546979	0.00224509	0.00266227	0	0	-2.4853e-07	0.000112897
0.00447863	0.000906147	0.00378176	-9.67257e-07	0.00027118	0.00534594	0.00228587	0.00255812	0	0	-3.32126e-07	0.000140769
0.0043482	0.000942679	0.004031	-1.01212e-06	0.000272674	0.00522178	0.00231758	0.0024806	0	0	-3.47532e-07	0.000161799
0.00424845	0.00100122	0.00447529	-1.09808e-06	0.000272631	0.00509144	0.00238626	0.00241544	0	0	-3.77047e-07	0.00018095
0.00424433	0.00108316	0.00510489	-1.432e-06	0.0002732	0.00495508	0.00251835	0.00234208	0	0	-4.91703e-07	0.000204755
0.00429794	0.00117929	0.00584633	-1.84485e-06	0.000274087	0.00481683	0.00267946	0.00226671	0	0	-6.33462e-07	0.000230726
0.0043714	0.00128038	0.00662616	-2.1676e-06	0.000274998	0.00468079	0.00283523	0.00219549	0	0	-7.44288e-07	0.000256374
0.00442684	0.00137722	0.00737091	-2.23125e-06	0.000275637	0.00455109	0.00295126	0.00213462	0	0	-7.66141e-07	0.000279211
0.00442637	0.0014606	0.00800714	-1.86675e-06	0.000275711	0.00443184	0.00299317	0.00209025	0	0	-6.40985e-07	0.000296749
0.00440909	0.00155404	0.00873096	-9.41014e-07	0.000275366	0.00430282	0.00299359	0.00206347	0	0	-3.12431e-07	0.000311149
0.00442712	0.00167738	0.0097021	4.29099e-07	0.000274908	0.00414867	0.00300184	0.00204797	0	0	1.84283e-07	0.000325995
0.00446214	0.00181583	0.0107925	2.03764e-06	0.000274285	0.00398082	0.00300861	0.0020389	0	0	7.6976e-07	0.000340923
0.00449583	0.00195462	0.011874	3.67868e-06	0.000273442	0.00381069	0.00300456	0.00203141	0	0	1.3646e-06	0.000355575
0.00450988	0.00207897	0.0128186	5.14626e-06	0.000272326	0.00364969	0.00298039	0.00202062	0	0	1.8894e-06	0.000369588
0.00448597	0.00217409	0.0134981	6.23445e-06	0.000270883	0.00350926	0.00292675	0.0020017	0	0	2.26476e-06	0.000382602
0.00445173	0.00225761	0.0139765	7.0336e-06	0.000270085	0.00338711	0.00282881	0.00199133	0	-1.12536e-07	2.51635e-06	0.000395054
0.00443945	0.00235184	0.0144104	7.79423e-06	0.000270504	0.00327273	0.00268893	0.00200257	0	-3.88389e-07	2.73521e-06	0.000407299
0.00443778	0.00244907	0.0148105	8.55065e-06	0.00027149	0.00316517	0.00252359	0.00202514	0	-7.34927e-07	2.94004e-06	0.000418855
0.00443537	0.0025416	0.0151875	9.33715e-06	0.000272391	0.00306349	0.00234929	0.00204876	0	-1.05952e-06	3.14954e-06	0.000429238
0.00442085	0.0026217	0.015552	1.0188e-05	0.000272557	0.00296674	0.00218251	0.00206313	0	-1.26954e-06	3.38241e-06	0.000437968
0.00438288	0.00268168	0.0159149	1.11376e-05	0.000271338	0.00287398	0.00203973	0.00205796	0	-1.27234e-06	3.65733e-06	0.000444561
0.00433437	0.00268946	0.0159426	1.15347e-05	0.00026815	0.00280342	0.00184269	0.00204143	0	-1.37322e-06	3.67813e-06	0.00044624
0.00429356	0.00264276	0.0155161	1.11371e-05	0.000263569	0.00276434	0.00154525	0.00202807	0	-1.76819e-06	3.33302e-06	0.000442428
0.00425714	0.00257848	0.0149677	1.05929e-05	0.000258689	0.00274238	0.00121218	0.00201713	0	-2.20076e-06	2.9173e-06	0.000435939
0.0042218	0.00253358	0.0146297	1.05504e-05	0.000254601	0.00272318	0.000908231	0.00200786	0	-2.41442e-06	2.72626e-06	0.000429592
0.00418419	0.00254497	0.0148345	1.16574e-05	0.000252399	0.00269239	0.000698146	0.00199951	0	-2.15268e-06	3.05519e-06	0.000426201
0.00410551	0.00255851	0.0152669	1.30042e-05	0.000247861	0.00263498	0.000538181	0.00197246	0	-1.81914e-06	3.37059e-06	0.000424688
0.00396865	0.00251739	0.015489	1.36109e-05	0.000238014	0.00255469	0.000353346	0.00191748	0	-1.82148e-06	3.17271e-06	0.000422306
0.00380288	0.00245454	0.0156485	1.40202e-05	0.000225824	0.0024653	0.000161531	0.00184944	0	-1.90928e-06	2.80746e-06	0.000419371
0.00363745	0.00240289	0.0158934	1.47752e-05	0.000214258	0.00238059	-1.93745e-05	0.00178322	0	-1.83213e-06	2.62074e-06	0.000416195
0.00350164	0.00239536	0.0163715	1.64186e-05	0.000206283	0.00231436	-0.000171481	0.00173368	0	-1.33963e-06	2.95847e-06	0.000413093
0.0034247	0.00246489	0.0172309	1.94935e-05	0.000204864	0.00228038	-0.000276898	0.00171568	0	-1.81371e-07	4.16655e-06	0.000410378
0.00335355	0.0025765	0.0184797	2.22457e-05	0.000206169	0.00224267	-0.000304552	0.00170037	0	1.12471e-06	6.00127e-06	0.000407688
0.00323782	0.00268347	0.0199619	2.351e-05	0.000205759	0.00217327	-0.000261182	0.00166157	0	2.14736e-06	8.00942e-06	0.000404731
0.00311085	0.00280106	0.0215789	2.47131e-05	0.000205698	0.00209801	-0.000185619	0.00161817	0	3.26707e-06	1.02227e-05	0.000401927
0.00300595	0.00294454	0.0232319	2.72817e-05	0.000208048	0.0020427	-0.000116692	0.00158909	0	4.8643e-06	1.26726e-05	0.000399698
0.00295646	0.00312919	0.0248222	3.26423e-05	0.000214872	0.00203316	-9.32327e-05	0.00159321	0	7.31953e-06	1.5391e-05	0.000398467
0.00300752	0.00337808	0.0268546	3.87605e-05	0.000229686	0.0021005	-8.04703e-05	0.00164774	0	1.08236e-05	1.91508e-05	0.000389414
0.00315298	0.00368848	0.0296479	4.3503e-05	0.000252322	0.00223792	-2.94682e-05	0.00174479	0	1.51248e-05	2.42656e-05	0.000368059
0.00334926	0.00403694	0.032825	4.81488e-05	0.000279322	0.00241447	4.21949e-05	0.00186559	0	1.99397e-05	3.00779e-05	0.000341324
0.00355273	0.00440003	0.0360084	5.39767e-05	0.000307225	0.00259918	0.000116941	0.00199139	0	2.49847e-05	3.59302e-05	0.000316134
0.00371981	0.00475429	0.0388208	6.22655e-05	0.000332571	0.00276109	0.00017719	0.00210341	0	2.99765e-05	4.11651e-05	0.000299413
0.00380689	0.00507629	0.0408851	7.42939e-05	0.000351899	0.00286924	0.000205365	0.00218291	0	3.46314e-05	4.51249e-05	0.000298086
0.00389104	0.00545937	0.0429232	8.99208e-05	0.000371802	0.00298607	0.000213302	0.00227501	0	3.99809e-05	4.89994e-05	0.000307027
0.00404468	0.00596032	0.0455821	0.000107759	0.000398224	0.00316561	0.000223151	0.00241526	0	4.66755e-05	5.39088e-05	0.000317095
0.0042172	0.00650086	0.0483712	0.000127219	0.000426732	0.00336422	0.000232801	0.00257056	0	5.38614e-05	5.90913e-05	0.000329186
0.00435802	0.00700267	0.0508002	0.00014771	0.000452893	0.00353829	0.000240138	0.00270779	0	6.06846e-05	6.37849e-05	0.000344197
0.00441654	0.00738749	0.0523787	0.000168643	0.000472275	0.00364419	0.000243054	0.00279383	0	6.62911e-05	6.72277e-05	0.000363026
0.00440192	0.00776654	0.0533538	0.000194046	0.00048858	0.00369925	0.00024056	0.00284792	0	7.17696e-05	6.96799e-05	0.000395902
0.00436138	0.00825762	0.0542573	0.000226197	0.000507314	0.00374857	0.000233999	0.00290724	0	7.83529e-05	7.19171e-05	0.000446741
0.00430147	0.00879232	0.0550251	0.000261883	0.000526754	0.00379018	0.000224752	0.0029655	0	8.54027e-05	7.39511e-05	0.000506968
0.0042287	0.00930219	0.0555934	0.00029789	0.000545177	0.00382211	0.000214196	0.00301646	0	9.22808e-05	7.57935e-05	0.000568007
0.00414961	0.0097188	0.0558983	0.000331004	0.000560859	0.00384239	0.000203713	0.00305385	0	9.83491e-05	7.74563e-05	0.000621283
0.00407072	0.00997372	0.0558759	0.000358012	0.000572078	0.00384904	0.000194681	0.0030714	0	0.000102969	7.89511e-05	0.000658219
0.003952	0.0101215	0.0552693	0.000386838	0.000579232	0.0038291	0.00018076	0.00306362	0	0.000107113	7.98637e-05	0.000692924
0.00376801	0.0102533	0.0540162	0.000424205	0.000584086	0.00377788	0.000157555	0.00303348	0	0.000111838	7.99764e-05	0.000740274
0.00354717	0.0103554	0.0523453	0.000465094	0.00058696	0.00370589	0.000129366	0.00298743	0	0.000116637	7.95962e-05	0.00079285
0.00331789	0.010414	0.050485	0.00050449	0.000588177	0.00362359	0.000100495	0.00293195	0	0.000121001	7.90301e-05	0.00084323
0.00310859	0.0104154	0.0486637	0.000537376	0.000588059	0.00354147	7.52433e-05	0.00287348	0	0.000124422	7.85848e-05	0.000883996
0.00294769	0.0103458	0.0471101	0.000558734	0.000586926	0.00347003	5.79118e-05	0.00281848	0	0.000126393	7.85674e-05	0.000907727
0.00280134	0.0101549	0.0453925	0.000573229	0.000581362	0.00338903	4.35581e-05	0.00274796	0	0.000126222	7.83885e-05	0.000918826
0.00262674	0.00983386	0.0430969	0.000587957	0.000569519	0.00327941	2.57738e-05	0.00264723	0	0.000124103	7.74729e-05	0.00092664
0.00243887	0.00943126	0.0404781	0.000601551	0.000554069	0.0031534	6.66196e-06	0.00252921	0	0.00012085	7.61494e-05	0.000931167
0.00225275	0.00899581	0.0377908	0.000612643	0.000537687	0.00302322	-1.16748e-05	0.00240683	0	0.000117277	7.47467e-05	0.000932403
0.00208335	0.00857618	0.0352898	0.000619864	0.000523045	0.00290108	-2.71336e-05	0.002293	0	0.000114199	7.35934e-05	0.000930345
0.00194567	0.00822103	0.0332298	0.000621849	0.000512817	0.0027992	-3.76116e-05	0.00220065	0	0.00011243	7.30181e-05	0.00092499
0.00183072	0.00779855	0.0311584	0.000614756	0.000501869	0.00269475	-3.93081e-05	0.00210588	0	0.000109808	7.30347e-05	0.000905726
0.00172038	0.0072125	0.0286571	0.000598684	0.00048572	0.00256748	-3.28718e-05	0.0019873	0	0.000104739	7.33193e-05	0.000868701
0.00161592	0.00656488	0.0260314	0.000578173	0.000468026	0.00243355	-2.28743e-05	0.00186165	0	9.88839e-05	7.36934e-05	0.000824053
0.00151862	0.0059577	0.023587	0.00055776	0.00045244	0.00230908	-1.38872e-05	0.00174563	0	9.39046e-05	7.39786e-05	0.00078192
0.00142979	0.00549297	0.0216292	0.000541986	0.000442618	0.00221022	-1.04821e-05	0.00165597	0	9.14634e-05	7.39965e-05	0.000752439
0.00136137	0.00507821	0.0200124	0.000523281	0.000438652	0.00213419	-1.03374e-05	0.00158921	0	9.12496e-05	7.42097e-05	0.000721809
0.00131778	0.0045829	0.0184085	0.000494173	0.000437397	0.0020657	-8.57312e-06	0.00152927	0	9.16677e-05	7.49977e-05	0.000674871
0.001289	0.00405191	0.0168493	0.000459347	0.000437651	0.00200211	-5.92331e-06	0.00147392	0	9.24525e-05	7.60576e-05	0.00061973
0.00126498	0.00353014	0.0153669	0.000423488	0.000438212	0.00194076	-3.12188e-06	0.00142094	0	9.33388e-05	7.70865e-05	0.000564488
0.00123572	0.00306248	0.013993	0.000391278	0.000437876	0.00187903	-9.02796e-07	0.00136811	0	9.40616e-05	7.77817e-05	0.00051725
0.00119118	0.00269382	0.0127596	0.000367403	0.000435442	0.00181425	0	0.00131321	0	9.43557e-05	7.78403e-05	0.000486119
0.00113874	0.0023904	0.0116402	0.000344244	0.000430961	0.00174644	0	0.00125672	0	9.48588e-05	7.68505e-05	0.000466805
0.00109113	0.00209453	0.0105904	0.00031433	0.000425674	0.0016782	0	0.00120095	0	9.60763e-05	7.49725e-05	0.0004496
0.00104638	0.0018152	0.00961588	0.000282562	0.000420161	0.00161082	0	0.00114644	0	9.75439e-05	7.27609e-05	0.000434484
0.0010025	0.00156138	0.00872214	0.000253842	0.000415004	0.00154558	0	0.00109371	0	9.87976e-05	7.07702e-05	0.000421438
0.000957501	0.00134205	0.00791473	0.000233072	0.000410782	0.00148376	0	0.00104328	0	9.93734e-05	6.95551e-05	0.000410441
0.000909986	0.00119368	0.00728622	0.000218508	0.00040768	0.00142301	0	0.000996213	0	9.99524e-05	6.87791e-05	0.000405609
0.000861049	0.00112657	0.0068781	0.000205252	0.000405396	0.00136149	0	0.000952904	0	0.000101286	6.78068e-05	0.000408922
0.000812456	0.0011105	0.00661935	0.000193476	0.000403782	0.00130121	0	0.000912899	0	0.000103015	6.67442e-05	0.000417156
0.000765975	0.00111527	0.00643892	0.000183349	0.000402688	0.0012442	0	0.000875743	0	0.000104782	6.56977e-05	0.000427088
0.000723374	0.00111064	0.00626578	0.000175042	0.000401966	0.00119245	0	0.000840981	0	0.000106227	6.47735e-05	0.000435493
0.00068642	0.0010664	0.00602889	0.000168726	0.000401467	0.001148	0	0.000808156	0	0.000106993	6.40777e-05	0.000439148
0.00065922	0.00103473	0.00593013	0.000167817	0.000403046	0.0011191	0	0.000785471	0	0.000107732	6.35268e-05	0.00044314
0.00064139	0.00106452	0.00611143	0.00017332	0.000407433	0.00110661	0	0.00077628	0	0.000109023	6.29836e-05	0.000452584
0.000627954	0.00112058	0.00641185	0.000181779	0.000412802	0.00110141	0	0.000772855	0	0.000110396	6.24737e-05	0.000464299
0.000613939	0.00116772	0.00667043	0.00018974	0.000417324	0.00109436	0	0.000767471	0	0.00011138	6.20231e-05	0.000475104
0.00059437	0.00117077	0.00672621	0.000193749	0.000419169	0.00107635	0	0.000752399	0	0.000111504	6.16575e-05	0.000481819
0.000569716	0.00114743	0.00664919	0.000197058	0.000416421	0.00104349	0	0.000724102	0	0.000109869	6.09753e-05	0.000487368
0.000544338	0.00113532	0.00660726	0.000204061	0.000409742	0.00100156	0	0.000687251	0	0.000106442	5.97871e-05	0.000495702
0.000519101	0.00112912	0.00658638	0.000213017	0.000401177	0.000955867	0	0.000646436	0	0.000102049	5.84367e-05	0.000505181
0.000494871	0.00112351	0.00657249	0.000222187	0.000392771	0.000911755	0	0.000606248	0	9.75162e-05	5.7268e-05	0.000514165
0.000472512	0.00111315	0.00655152	0.000229829	0.000386567	0.000874551	0	0.000571275	0	9.36695e-05	5.66247e-05	0.000521014
0.00045289	0.00109274	0.00650943	0.000234204	0.000384611	0.000849585	0	0.000546108	0	9.13349e-05	5.68506e-05	0.000524088
0.0004343	0.0010587	0.0064229	0.000236506	0.000383269	0.00082993	0	0.000522473	0	8.85513e-05	5.77381e-05	0.000522844
0.000415269	0.00101539	0.00629909	0.000238997	0.000379185	0.000807622	0	0.000492796	0	8.38096e-05	5.885e-05	0.000518867
0.000397006	0.000969391	0.00616971	0.000241534	0.000374813	0.00078644	0	0.000462723	0	7.86135e-05	6.01863e-05	0.000513706
0.000380718	0.000927269	0.00606643	0.000243976	0.00037261	0.000770163	0	0.000437897	0	7.44666e-05	6.1747e-05	0.000508909
0.000367614	0.000895599	0.00602093	0.000246182	0.00037503	0.000762569	0	0.000423962	0	7.28726e-05	6.35322e-05	0.000506027
0.000364352	0.000879692	0.00610682	0.000248866	0.000387022	0.000780048	0	0.000431457	0	7.40995e-05	6.64069e-05	0.000503333
0.000373014	0.000876573	0.00633019	0.000252493	0.000408696	0.00082696	0	0.000460487	0	7.69842e-05	7.07399e-05	0.000498719
0.000387947	0.000880383	0.0066215	0.00025655	0.000435256	0.000889043	0	0.000501042	0	8.08839e-05	7.57868e-05	0.000493165
0.000403498	0.000885265	0.00691119	0.000260523	0.000461904	0.000952032	0	0.000543111	0	8.51555e-05	8.08032e-05	0.000487649
0.000414014	0.00088536	0.00712974	0.0002639	0.000483843	0.00100166	0	0.000576685	0	8.91561e-05	8.50443e-05	0.000483148
0.000413843	0.00087481	0.00720758	0.000266166	0.000496275	0.00102368	0	0.000591754	0	9.22428e-05	8.77659e-05	0.000480642
0.000406741	0.000856373	0.00720825	0.000267588	0.000506179	0.00103335	0	0.000599626	0	9.59359e-05	9.04184e-05	0.000481669
0.000399729	0.000836637	0.00722412	0.000268692	0.000520891	0.00105062	0	0.000614427	0	0.000101387	9.42848e-05	0.000485645
0.000392047	0.000815485	0.00722895	0.000269353	0.000536154	0.00106822	0	0.000630373	0	0.000107399	9.83695e-05	0.000490363
0.000382935	0.000792804	0.0071965	0.000269449	0.000547709	0.00107889	0	0.000641679	0	0.000112776	0.000101677	0.000493615
0.000371635	0.000768478	0.00710052	0.000268855	0.0005513	0.00107535	0	0.000642563	0	0.000116321	0.000103211	0.000493193
0.000356756	0.000739734	0.00692742	0.000267701	0.000548051	0.00105677	0	0.000633561	0	0.000119266	0.000103577	0.000491045
0.000338409	0.000705511	0.00669534	0.000266156	0.000542262	0.00102921	0	0.000620012	0	0.000123218	0.000103935	0.000489954
0.000318081	0.000668262	0.00642563	0.000264158	0.000534442	0.000995753	0	0.000603329	0	0.000127544	0.000104126	0.000488971
0.000297262	0.000630439	0.00613966	0.000261645	0.000525098	0.000959462	0	0.000584925	0	0.000131613	0.000103991	0.000487147
0.000277438	0.000594493	0.00585879	0.000258552	0.000514736	0.000923419	0	0.000566212	0	0.000134793	0.00010337	0.00048353
0.000260098	0.000562876	0.00560438	0.000254817	0.000503864	0.000890697	0	0.000548603	0	0.000136451	0.000102105	0.000477173
0.000242994	0.000534961	0.0053387	0.000250401	0.000490056	0.000853008	0	0.0005284	0	0.000137091	9.94644e-05	0.000467691
0.000223828	0.000508188	0.0050275	0.000245448	0.000471957	0.000804277	0	0.00050289	0	0.000137591	9.53492e-05	0.000456047
0.000204018	0.000482112	0.00469741	0.000240163	0.000451687	0.000750904	0	0.000474968	0	0.00013788	9.05507e-05	0.000443313
0.000184982	0.000456287	0.00437504	0.000234753	0.000431361	0.000699286	0	0.000447528	0	0.000137888	8.58593e-05	0.000430561
0.000168136	0.000430269	0.00408699	0.000229424	0.000413097	0.000655823	0	0.000423466	0	0.000137545	8.20658e-05	0.00041886
0.000149467	0.000402326	0.00375607	0.000223393	0.000390635	0.00060743	0	0.000395217	0	0.000135909	7.75871e-05	0.000407262
0.000125797	0.000371937	0.00332173	0.000216105	0.000359128	0.000542292	0	0.000356624	0	0.000132566	7.09899e-05	0.000394434
9.97936e-05	0.000340476	0.0028356	0.00020811	0.000322814	0.000468716	0	0.000312687	0	0.000128236	6.32899e-05	0.000380876
7.4127e-05	0.000309316	0.00234927	0.000199958	0.000285928	0.000395007	0	0.000268409	0	0.000123638	5.55028e-05	0.000367086
5.1466e-05	0.00027983	0.00191436	0.000192199	0.000252708	0.000329471	0	0.000228791	0	0.000119492	4.86443e-05	0.000353564
3.448e-05	0.000253391	0.00158246	0.000185383	0.00022739	0.000280415	0	0.000198836	0	0.000116516	4.37299e-05	0.000340809
2.10682e-05	0.000223738	0.00128255	0.000175146	0.000204035	0.000240354	0	0.000172065	0	0.000111816	3.9506e-05	0.000316222
7.78936e-06	0.000187173	0.000936746	0.0001594	0.000176247	0.000198289	0	0.000141118	0	0.000103646	3.44999e-05	0.00027493
-4.69811e-06	0.000148914	0.000586371	0.000142112	0.000147579	0.000157245	0	0.000109673	0	9.44486e-05	2.93988e-05	0.000229015
-1.57358e-05	0.000114177	0.000272762	0.000127248	0.000121584	0.000120251	0	8.14056e-05	0	8.66663e-05	2.489e-05	0.000190562
-2.46653e-05	8.81789e-05	3.72523e-05	0.000118774	0.000101814	9.03329e-05	0	5.99933e-05	0	8.2742e-05	2.1661e-05	0.000171655
-2.87942e-05	7.01758e-05	-8.57499e-05	0.000113109	8.94902e-05	7.33547e-05	0	4.78322e-05	0	7.88271e-05	1.97727e-05	0.00015785
-2.73689e-05	5.55022e-05	-0.000113724	0.000105237	8.22724e-05	6.96564e-05	0	4.30709e-05	0	7.11547e-05	1.86932e-05	0.000132316
-2.26387e-05	4.34953e-05	-8.31662e-05	9.6968e-05	7.83674e-05	7.39821e-05	0	4.30156e-05	0	6.22896e-05	1.82207e-05	0.000103558
-1.6853e-05	3.34919e-05	-3.05748e-05	9.01115e-05	7.59828e-05	8.10762e-05	0	4.49721e-05	0	5.47965e-05	1.81532e-05	8.00842e-05
-1.2261e-05	2.48291e-05	7.55331e-06	8.6478e-05	7.33256e-05	8.56826e-05	0	4.62464e-05	0	5.12402e-05	1.82887e-05	7.03991e-05
-1.11122e-05	1.68438e-05	-5.27903e-06	8.78776e-05	6.86033e-05	8.25457e-05	0	4.41445e-05	0	5.41857e-05	1.84254e-05	8.3009e-05
-1.12175e-05	1.2928e-05	-2.62895e-05	9.69952e-05	6.43606e-05	7.64642e-05	0	4.19161e-05	0	6.43971e-05	1.9199e-05	0.000124268
-9.44255e-06	1.52236e-05	-1.51149e-06	0.000113225	6.34237e-05	7.45769e-05	0	4.35315e-05	0	7.96241e-05	2.10778e-05	0.000188424
-6.61822e-06	2.11929e-05	4.93344e-05	0.000133442	6.44226e-05	7.51382e-05	0	4.73774e-05	0	9.79095e-05	2.36085e-05	0.000265829
-3.57553e-06	2.82981e-05	0.000106528	0.00015452	6.59871e-05	7.64022e-05	0	5.18406e-05	0	0.000117296	2.63379e-05	0.000346831
-1.14548e-06	3.40014e-05	0.000150347	0.000173334	6.67469e-05	7.66233e-05	0	5.53078e-05	0	0.000135827	2.88126e-05	0.000421779
-1.59065e-07	3.5765e-05	0.000161073	0.00018676	6.5332e-05	7.40557e-05	0	5.6166e-05	0	0.000151545	3.05794e-05	0.000481024
-1.55891e-07	3.6582e-05	0.000151852	0.000201056	6.29087e-05	6.94867e-05	0	5.62295e-05	0	0.000171198	3.23885e-05	0.000547636
-1.28845e-07	4.02491e-05	0.000147596	0.000222127	6.13165e-05	6.49334e-05	0	5.78732e-05	0	0.000199713	3.50145e-05	0.000641534
-8.88294e-08	4.54345e-05	0.000146229	0.000246309	6.01946e-05	6.04946e-05	0	6.03238e-05	0	0.000232402	3.80408e-05	0.000748345
-4.67484e-08	5.08062e-05	0.000145676	0.000269939	5.9182e-05	5.62692e-05	0	6.28086e-05	0	0.000264577	4.10509e-05	0.000853695
-1.35042e-08	5.50322e-05	0.000143862	0.000289354	5.79181e-05	5.2356e-05	0	6.45544e-05	0	0.000291548	4.3628e-05	0.000943212
0	5.67808e-05	0.000138712	0.000300892	5.6042e-05	4.8854e-05	0	6.47881e-05	0	0.000308627	4.53558e-05	0.00100252
0	5.80909e-05	0.000133501	0.000308575	5.46996e-05	4.65718e-05	0	6.50153e-05	0	0.000321781	4.68931e-05	0.0010512
0	6.10855e-05	0.000131606	0.000317686	5.47054e-05	4.57318e-05	0	6.66067e-05	0	0.000338078	4.89107e-05	0.00111135
0	6.45583e-05	0.000131104	0.000326451	5.5202e-05	4.55531e-05	0	6.85872e-05	0	0.00035448	5.1009e-05	0.00117238
0	6.73027e-05	0.000130072	0.000333096	5.53318e-05	4.52551e-05	0	6.99819e-05	0	0.00036795	5.27886e-05	0.00122371
0	6.81126e-05	0.000126588	0.000335846	5.42375e-05	4.4057e-05	0	6.98156e-05	0	0.00037545	5.385e-05	0.00125477
0	6.74031e-05	0.000121606	0.000324266	5.19802e-05	4.25094e-05	0	6.81542e-05	0	0.000375284	5.39326e-05	0.00124599
0	6.64018e-05	0.000117222	0.000295171	4.93151e-05	4.15355e-05	0	6.5868e-05	0	0.000369376	5.32699e-05	0.00119766
0	6.51199e-05	0.000113226	0.000257662	4.64247e-05	4.09129e-05	0	6.3189e-05	0	0.000360118	5.2203e-05	0.00112889
0	6.35691e-05	0.000109409	0.000220841	4.34918e-05	4.04196e-05	0	6.03495e-05	0	0.000349903	5.10734e-05	0.00105883
0	6.17608e-05	0.00010556	0.000193809	4.06989e-05	3.98335e-05	0	5.75814e-05	0	0.000341124	5.02223e-05	0.00100658
0	5.97065e-05	0.000101471	0.000185669	3.82289e-05	3.89324e-05	0	5.51169e-05	0	0.000336173	4.99911e-05	0.000991296
0	5.58034e-05	9.39882e-05	0.000142198	3.48343e-05	3.72498e-05	0	5.04376e-05	0	0.000326189	4.82104e-05	0.000852256
0	4.94371e-05	8.21705e-05	3.5913e-05	2.98777e-05	3.48341e-05	0	4.24179e-05	0	0.00030545	4.3788e-05	0.000515898
0	4.21017e-05	6.91245e-05	-8.39732e-05	2.44574e-05	3.22356e-05	0	3.33788e-05	0	0.000281059	3.86804e-05	0.000132051
0	3.52915e-05	5.79567e-05	-0.000168249	1.96713e-05	3.00045e-05	0	2.56412e-05	0	0.000260117	3.48443e-05	-0.000149455
0	3.05005e-05	5.17739e-05	-0.000167702	1.66175e-05	2.86909e-05	0	2.15261e-05	0	0.000249725	3.42363e-05	-0.000178789
0	2.63033e-05	4.78823e-05	-0.000133637	1.47942e-05	2.81074e-05	0	1.92409e-05	0	0.000245738	3.52815e-05	-0.00014618
0	2.07636e-05	4.23492e-05	-0.000131901	1.30146e-05	2.76825e-05	0	1.59391e-05	0	0.000239997	3.55554e-05	-0.000266362
0	1.46091e-05	3.64226e-05	-0.00013509	1.13497e-05	2.73901e-05	0	1.23604e-05	0	0.000233591	3.57399e-05	-0.000426259
0	8.56774e-06	3.13506e-05	-0.000115801	9.87039e-06	2.72041e-05	0	9.24441e-06	0	0.000227606	3.65168e-05	-0.000512797
0	3.36723e-06	2.83813e-05	-4.66324e-05	8.64742e-06	2.70984e-05	0	7.33081e-06	0	0.000223128	3.85681e-05	-0.0004129
0	-2.64615e-07	2.87629e-05	9.98192e-05	7.75169e-06	2.70471e-05	0	7.35928e-06	0	0.000221243	4.25755e-05	-1.3495e-05
0	-2.19077e-06	3.52544e-05	0.000366224	8.08372e-06	2.78206e-05	0	1.10556e-05	0	0.000228191	4.99706e-05	0.000811528
0	-3.08511e-06	4.75381e-05	0.000737009	9.90041e-06	2.97248e-05	0	1.82569e-05	0	0.000245194	6.05135e-05	0.00198075
0	-3.43613e-06	6.22471e-05	0.00115221	1.23071e-05	3.20366e-05	0	2.68699e-05	0	0.000265819	7.23788e-05	0.00329595
0	-3.73235e-06	7.60145e-05	0.00155187	1.44092e-05	3.40329e-05	0	3.48013e-05	0	0.00028363	8.37412e-05	0.00455893
0	-4.46229e-06	8.54734e-05	0.00187601	1.5312e-05	3.49906e-05	0	3.99579e-05	0	0.000292194	9.27752e-05	0.00557145
0	-5.00101e-06	9.56635e-05	0.00222445	1.58638e-05	3.5659e-05	0	4.51358e-05	0	0.000297269	0.000102815	0.00667848
0	-4.64433e-06	0.000111778	0.00269437	1.7232e-05	3.70089e-05	0	5.34283e-05	0	0.000307151	0.00011696	0.00820812
0	-3.76192e-06	0.000130681	0.00322191	1.90005e-05	3.86496e-05	0	6.31879e-05	0	0.00031921	0.000133029	0.0099369
0	-2.72344e-06	0.000149234	0.00374321	2.07533e-05	4.01906e-05	0	7.27671e-05	0	0.000330816	0.000148841	0.0116413
0	-1.89856e-06	0.000164303	0.00419441	2.20746e-05	4.12414e-05	0	8.05184e-05	0	0.000339339	0.000162218	0.0130979
0	-1.65694e-06	0.000172749	0.00451164	2.25482e-05	4.14113e-05	0	8.47944e-05	0	0.000342149	0.000170978	0.0140832
0	-1.59548e-06	0.000177721	0.00478285	2.23924e-05	4.08392e-05	0	8.72349e-05	0	0.000336453	0.000178227	0.0148921
0	-1.19842e-06	0.000183602	0.00510711	2.21112e-05	3.99799e-05	0	9.01451e-05	0	0.000323988	0.000187352	0.0158668
0	-6.66391e-07	0.000189108	0.00543727	2.17171e-05	3.89164e-05	0	9.28758e-05	0	0.000308919	0.0001966	0.0168554
0	-2.00038e-07	0.000192954	0.00572619	2.12227e-05	3.77319e-05	0	9.4778e-05	0	0.000295411	0.000204218	0.0177057
0	0	0.000193858	0.0059267	2.06406e-05	3.65098e-05	0	9.52025e-05	0	0.000287627	0.000208452	0.0182656
0	0	0.000190649	0.00606836	1.94873e-05	3.46505e-05	0	9.33237e-05	0	0.000277608	0.000209493	0.0186019
0	0	0.000183893	0.00620395	1.75165e-05	3.1797e-05	0	8.93017e-05	0	0.000258001	0.000208909	0.0188731
0	0	0.000174906	0.00632117	1.50956e-05	2.83959e-05	0	8.39658e-05	0	0.000233883	0.000207012	0.0190652
0	0	0.000165004	0.00640772	1.25925e-05	2.4894e-05	0	7.81457e-05	0	0.00021033	0.000204113	0.0191638
0	0	0.000155503	0.00645128	1.03746e-05	2.17379e-05	0	7.26706e-05	0	0.00019242	0.000200524	0.0191548
0	0	0.00014772	0.00643957	8.80973e-06	1.93742e-05	0	6.83701e-05	0	0.000185229	0.000196558	0.019024
0	0	0.000137352	0.00631732	7.24212e-06	1.70751e-05	0	6.26311e-05	0	0.00018637	0.00018945	0.0185442
0	0	0.000121484	0.00607677	5.05953e-06	1.41239e-05	0	5.36494e-05	0	0.000189654	0.000177883	0.0176451
0	0	0.000103515	0.00577685	2.69485e-06	1.0985e-05	0	4.34672e-05	0	0.000194459	0.000164343	0.0165482
0	0	8.68437e-05	0.00547649	5.80964e-07	8.12235e-06	0	3.41269e-05	0	0.000200162	0.000151314	0.0154751
0	0	7.48689e-05	0.00523462	-8.49257e-07	6.00014e-06	0	2.76706e-05	0	0.000206143	0.000141281	0.0146471
0	0	6.45926e-05	0.00496415	-1.53784e-06	4.47751e-06	0	2.27723e-05	0	0.000218609	0.00013143	0.0137558
0	0	5.17247e-05	0.00457521	-1.81462e-06	3.09882e-06	0	1.70901e-05	0	0.000241066	0.00011835	0.0124703
0	0	3.77257e-05	0.00412258	-1.82844e-06	1.85609e-06	0	1.11423e-05	0	0.000268835	0.000103634	0.0109785
0	0	2.40565e-05	0.00366106	-1.72813e-06	7.41315e-07	0	5.4476e-06	0	0.000297236	8.88744e-05	0.00946837
0	0	1.21777e-05	0.00324541	-1.66253e-06	-2.53512e-07	0	5.24458e-07	0	0.00032159	7.56627e-05	0.00812767
0	0	3.54985e-06	0.00293042	-1.78049e-06	-1.13639e-06	0	-3.1086e-06	0	0.000337218	6.55913e-05	0.00714435
0	0	-1.9705e-06	0.00266861	-1.78499e-06	-1.65143e-06	0	-4.9954e-06	0	0.000348435	5.73634e-05	0.00640511
0	0	-5.90305e-06	0.00238833	-1.42206e-06	-1.69909e-06	0	-5.49035e-06	0	0.000361762	4.89094e-05	0.00568355
0	0	-8.85124e-06	0.00210807	-9.05131e-07	-1.52187e-06	0	-5.29077e-06	0	0.000375831	4.06623e-05	0.00499792
0	0	-1.14185e-05	0.00184633	-4.47596e-07	-1.36224e-06	0	-5.09399e-06	0	0.000389273	3.3055e-05	0.00436644
0	0	-1.42084e-05	0.00162161	-2.62868e-07	-1.46271e-06	0	-5.59733e-06	0	0.000400718	2.65206e-05	0.00380735
0	0	-1.55101e-05	0.00141985	-2.59239e-07	-1.58966e-06	0	-5.99644e-06	0	0.000409364	2.12472e-05	0.00332233
0	0	-1.39946e-05	0.00121824	-2.14995e-07	-1.42821e-06	0	-5.32387e-06	0	0.000415887	1.6955e-05	0.00289492
0	0	-1.08387e-05	0.00102209	-1.48544e-07	-1.09898e-06	0	-4.03237e-06	0	0.000421138	1.3375e-05	0.00251613
0	0	-7.21858e-06	0.000836742	-7.82901e-08	-7.22572e-07	0	-2.57465e-06	0	0.000425968	1.0238e-05	0.00217697
0	0	-4.31089e-06	0.000667529	-2.26402e-08	-4.19608e-07	0	-1.40343e-06	0	0.000431227	7.2751e-06	0.00186844
0	0	-3.29206e-06	0.00051978	0	-3.10695e-07	0	-9.71441e-07	0	0.000437766	4.2171e-06	0.00158155
0	0	-3.15305e-06	0.000374723	0	-2.96505e-07	0	-9.27073e-07	0	0.000442623	1.45703e-06	0.00129642
0	0	-2.36204e-06	0.000219397	0	-2.21718e-07	0	-6.93239e-07	0	0.000443733	-6.06436e-07	0.00101173
0	0	-1.31133e-06	6.78576e-05	0	-1.22956e-07	0	-3.84444e-07	0	0.000443289	-2.23384e-06	0.000746357
0	0	-3.93215e-07	-6.58387e-05	0	-3.68428e-08	0	-1.15195e-07	0	0.000443487	-3.68574e-06	0.00051915
0	0	0	-0.000167637	0	0	0	0	0	0.000446521	-5.22268e-06	0.00034897
0	0	0	-0.000203586	0	0	0	0	0	0.00045177	-6.1433e-06	0.000341845
0	0	0	-0.000168674	0	0	0	0	0	0.000457134	-5.88747e-06	0.000533621
0	0	0	-9.22469e-05	0	0	0	0	0	0.000462591	-4.9276e-06	0.000837887
0	0	0	-3.65484e-06	0	0	0	0	0	0.000468119	-3.73613e-06	0.00116823
0	0	0	6.7754e-05	0	0	0	0	0	0.000473696	-2.78548e-06	0.00143824
0	0	0	9.26311e-05	0	0	0	0	0	0.0004793	-2.54808e-06	0.00156151
0	0	0	8.4462e-05	0	0	0	0	0	0.000490402	-2.82723e-06	0.00142447
0	0	0	7.72609e-05	0	0	0	0	0	0.000509583	-3.08235e-06	0.00106046
0	0	0	7.24716e-05	0	0	0	0	0	0.000532485	-3.27003e-06	0.00060345
0	0	0	7.15382e-05	0	0	0	0	0	0.000554751	-3.34685e-06	0.000187388
0	0	0	7.59047e-05	0	0	0	0	0	0.000572023	-3.26938e-06	-5.37672e-05
0	0	0	8.70151e-05	0	0	0	0	0	0.000579943	-2.99422e-06	1.39432e-05
0	0	0	9.08163e-05	0	0	0	0	0	0.000582129	-2.76398e-06	3.34125e-05
0	0	0	7.96482e-05	0	0	0	0	0	0.000584417	-2.7312e-06	-0.000283488
0	0	0	6.45446e-05	0	0	0	0	0	0.000585777	-2.71729e-06	-0.000699337
0	0	0	5.65389e-05	0	0	0	0	0	0.000585182	-2.54368e-06	-0.000976709
0	0	0	6.66647e-05	0	0	0	0	0	0.000581602	-2.03179e-06	-0.000878183
0	0	0	0.000105955	0	0	0	0	0	0.000574008	-1.00305e-06	-0.000166335
0	0	0	0.000189525	0	0	0	0	0	0.000558068	1.03763e-06	0.00140945
0	0	0	0.000309903	0	0	0	0	0	0.000533352	4.05292e-06	0.00366712
0	0	0	0.000444247	0	0	0	0	0	0.000504682	7.42281e-06	0.00619508
0	0	0	0.000569713	0	0	0	0	0	0.00047688	1.05273e-05	0.00858171
0	0	0	0.000663459	0	0	0	0	0	0.000454768	1.27464e-05	0.0104154
0	0	0	0.000761319	0	0	0	0	0	0.000433343	1.49346e-05	0.0124058
0	0	0	0.000899613	0	0	0	0	0	0.000406231	1.80213e-05	0.015234
0	0	0	0.00105623	0	0	0	0	0	0.000376206	2.14993e-05	0.0184457
0	0	0	0.00120904	0	0	0	0	0	0.000346042	2.48609e-05	0.0215867
0	0	0	0.00133595	0	0	0	0	0	0.00031851	2.75988e-05	0.0242027
0	0	0	0.00141483	0	0	0	0	0	0.000296383	2.92055e-05	0.0258393
0	0	0	0.00147486	0	0	0	0	0	0.00027541	3.02223e-05	0.0271301
0	0	0	0.00155005	0	0	0	0	0	0.000251123	3.13831e-05	0.028783
0	0	0	0.00162548	0	0	0	0	0	0.000225978	3.24692e-05	0.0304551
0	0	0	0.00168625	0	0	0	0	0	0.000202428	3.32619e-05	0.0318037
0	0	0	0.00171744	0	0	0	0	0	0.000182927	3.35427e-05	0.0324859
0	0	0	0.00171753	0	0	0	0	0	0.00016653	3.31057e-05	0.0325102
0	0	0	0.00169844	0	0	0	0	0	0.000150739	3.20409e-05	0.0321748
0	0	0	0.00166549	0	0	0	0	0	0.000135676	3.05731e-05	0.0315715
0	0	0	0.00162399	0	0	0	0	0	0.000121466	2.89272e-05	0.0307923
0	0	0	0.00157925	0	0	0	0	0	0.00010823	2.73281e-05	0.0299291
0	0	0	0.00153659	0	0	0	0	0	9.60918e-05	2.60005e-05	0.0290739
0	0	0	0.00145719	0	0	0	0	0	8.77749e-05	2.39777e-05	0.0274648
0	0	0	0.0013212	0	0	0	0	0	8.42091e-05	2.06715e-05	0.0247266
0	0	0	0.00116237	0	0	0	0	0	8.28279e-05	1.68745e-05	0.0215303
0	0	0	0.00101441	0	0	0	0	0	8.10648e-05	1.33795e-05	0.0185471
0	0	0	0.000911068	0	0	0	0	0	7.63533e-05	1.09791e-05	0.0164484
0	0	0	0.000819257	0	0	0	0	0	7.00913e-05	8.98926e-06	0.0145122
0	0	0	0.000694879	0	0	0	0	0	6.50769e-05	6.41744e-06	0.0118286
0	0	0	0.000555128	0	0	0	0	0	6.08433e-05	3.59367e-06	0.00878689
0	0	0	0.000417194	0	0	0	0	0	5.69239e-05	8.47934e-07	0.00577617
0	0	0	0.000298271	0	0	0	0	0	5.28521e-05	-1.48974e-06	0.00318562
0	0	0	0.000215552	0	0	0	0	0	4.81613e-05	-3.08934e-06	0.00140441
0	0	0	0.000177419	0	0	0	0	0	4.24286e-05	-3.68699e-06	0.000481918
0	0	0	0.000170005	0	0	0	0	0	3.5952e-05	-3.51109e-06	5.14056e-05
0	0	0	0.000177134	0	0	0	0	0	2.93458e-05	-2.97006e-06	-0.000122104
0	0	0	0.000182626	0	0	0	0	0	2.32246e-05	-2.4723e-06	-0.000273589
0	0	0	0.000170302	0	0	0	0	0	1.82029e-05	-2.42622e-06	-0.00063803
0	0	0	0.000152582	0	0	0	0	0	1.36843e-05	-2.46937e-06	-0.000938194
0	0	0	0.000148734	0	0	0	0	0	8.86514e-06	-2.09039e-06	-0.000848397
0	0	0	0.000152853	0	0	0	0	0	4.0489e-06	-1.47439e-06	-0.000530941
0	0	0	0.000159036	0	0	0	0	0	-4.61033e-07	-8.06457e-07	-0.000148124
0	0	0	0.000161377	0	0	0	0	0	-4.36121e-06	-2.71682e-07	0.000137751
0	0	0	0.000153973	0	0	0	0	0	-7.34821e-06	-5.5157e-08	0.000164386
0	0	0	0.000138816	0	0	0	0	0	-8.9092e-06	-5.26412e-08	4.43867e-05
0	0	0	0.000122694	0	0	0	0	0	-9.18877e-06	-4.04402e-08	-1.87174e-05
0	0	0	0.000106887	0	0	0	0	0	-8.86956e-06	-2.44687e-08	-5.08409e-05
0	0	0	9.26793e-05	0	0	0	0	0	-8.63421e-06	-1.06413e-08	-7.78989e-05
0	0	0	8.13539e-05	0	0	0	0	0	-9.16537e-06	-4.87264e-09	-0.000125807
0	0	0	7.22576e-05	0	0	0	0	0	-9.9844e-06	-4.92583e-09	-0.00017905
0	0	0	6.39611e-05	0	0	0	0	0	-1.02714e-05	-4.69689e-09	-0.00020774
0	0	0	5.65829e-05	0	0	0	0	0	-1.01972e-05	-4.29961e-09	-0.000216228
0	0	0	5.02413e-05	0	0	0	0	0	-9.93256e-06	-3.84778e-09	-0.000208863
0	0	0	4.50548e-05	0	0	0	0	0	-9.64825e-06	-3.45519e-09	-0.000189998
0	0	0	4.11418e-05	0	0	0	0	0	-9.51507e-06	-3.23564e-09	-0.000163981
0	0	0	3.83776e-05	0	0	0	0	0	-9.32351e-06	-3.05991e-09	-0.000124849
0	0	0	3.65858e-05	0	0	0	0	0	-8.81895e-06	-2.76153e-09	-6.59494e-05
0	0	0	3.58077e-05	0	0	0	0	0	-8.10446e-06	-2.39841e-09	9.39334e-06
0	0	0	3.60844e-05	0	0	0	0	0	-7.28315e-06	-2.02845e-09	9.78564e-05
0	0	0	3.74572e-05	0	0	0	0	0	-6.45809e-06	-1.70956e-09	0.000196116
0	0	0	3.98837e-05	0	0	0	0	0	-5.58038e-06	-1.41585e-09	0.000305624
0	0	0	4.33121e-05	0	0	0	0	0	-4.54165e-06	-1.08643e-09	0.000429836
0	0	0	4.77698e-05	0	0	0	0	0	-3.35582e-06	-7.26718e-10	0.00056844
0	0	0	5.3284e-05	0	0	0	0	0	-2.03681e-06	-3.42102e-10	0.000721122
0	0	0	5.9882e-05	0	0	0	0	0	-5.98527e-07	6.20117e-11	0.000887568
0	0	0	6.7591e-05	0	0	0	0	0	9.45113e-07	4.80221e-10	0.00106747
0	0	0	7.64856e-05	0	0	0	0	0	2.52644e-06	8.83973e-10	0.00125939
0	0	0	8.65905e-05	0	0	0	0	0	4.11568e-06	1.26068e-09	0.00146275
0	0	0	9.78583e-05	0	0	0	0	0	5.75573e-06	1.62888e-09	0.00167854
0	0	0	0.000110242	0	0	0	0	0	7.4895e-06	2.00711e-09	0.00190773
0	0	0	0.000123693	0	0	0	0	0	9.35992e-06	2.41393e-09	0.0021513

## Sheet: Fig. 4b
Arrhenatherum elatius	Brachypodium pinnatum	Bromus erectus	Carex sempervirens	Cynosurus cristatus	Dactylis glomerata	Elymus hispidus	Festuca rubra	Festuca violacea	Nardus stricta	Poa alpina	Sesleria caerulea
0.00548421	0.00211645	0.0049914	0	0.000182158	0.00237467	0.0150794	0.00139856	0	0	0	3.12169e-05
0.00641076	0.00224931	0.00555434	0	0.000288461	0.00267227	0.0138662	0.00157619	0	0	0	3.03036e-05
0.00728803	0.0023748	0.00608567	0	0.000390728	0.00295874	0.0127062	0.0017464	0	0	0	2.93979e-05
0.00811333	0.00249224	0.00658113	0	0.000488523	0.00323296	0.0116058	0.00190872	0	0	0	2.84783e-05
0.00888399	0.00260095	0.00703644	0	0.000581408	0.00349383	0.0105718	0.00206264	0	0	0	2.75237e-05
0.00959733	0.00270025	0.00744731	0	0.000668946	0.00374025	0.00961049	0.00220766	0	0	0	2.65127e-05
0.010254	0.00279051	0.00781629	0	0.000751277	0.00397258	0.00871872	0.00234391	0	0	0	2.54691e-05
0.0108574	0.0028727	0.00814982	0	0.000828966	0.00419227	0.0078866	0.002472	0	0	0	2.4433e-05
0.0114086	0.00294706	0.00844945	0	0.000902216	0.00439981	0.00711084	0.00259213	0	0	0	2.34076e-05
0.011909	0.00301378	0.00871671	0	0.000971232	0.00459568	0.00638816	0.00270451	0	0	0	2.2396e-05
0.0123598	0.00307308	0.00895315	0	0.00103622	0.00478038	0.0057153	0.00280936	0	0	0	2.14015e-05
0.0127622	0.00312519	0.00916032	0	0.00109737	0.00495439	0.00508897	0.00290689	0	0	0	2.04273e-05
0.0131059	0.00316779	0.00932723	0	0.00115313	0.00511379	0.00452177	0.002995	0	0	0	1.94541e-05
0.013385	0.00319968	0.00944772	0	0.00120262	0.00525647	0.00402216	0.00307259	0	0	0	1.84706e-05
0.013608	0.00322275	0.00953048	0	0.0012471	0.00538557	0.00358073	0.00314137	0	0	0	1.74916e-05
0.0137835	0.00323886	0.00958425	0	0.00128783	0.00550426	0.00318804	0.00320308	0	0	0	1.65321e-05
0.0139198	0.00324989	0.00961774	0	0.00132606	0.00561569	0.00283466	0.00325942	0	0	0	1.56068e-05
0.0140255	0.00325771	0.00963966	0	0.00136306	0.00572304	0.00251116	0.00331214	0	0	0	1.47306e-05
0.0140933	0.00325916	0.00962613	0	0.00139761	0.00582382	0.00225025	0.00336071	0	0	0	1.37082e-05
0.0141123	0.00325125	0.00955961	0	0.00142801	0.00591404	0.00207387	0.0034033	0	0	0	1.2451e-05
0.0140854	0.00323609	0.00945836	0	0.00145484	0.00599459	0.00195647	0.00343963	0	0	0	1.11343e-05
0.0140156	0.00321578	0.00934065	0	0.00147868	0.00606635	0.00187248	0.00346939	0	0	0	9.93311e-06
0.0139058	0.00319244	0.00922472	0	0.0015001	0.00613019	0.00179631	0.00349232	0	0	0	9.02261e-06
0.0136792	0.0031511	0.0090228	0	0.00151246	0.00616919	0.00185096	0.00349973	0	0	0	8.22123e-06
0.0132949	0.00308267	0.00867699	0	0.00151181	0.00617377	0.00211761	0.00348733	0	0	0	7.30514e-06
0.01281	0.00299805	0.00825041	0	0.00150283	0.0061559	0.00250801	0.00346142	0	0	0	6.38611e-06
0.0122818	0.00290812	0.00780616	0	0.00149017	0.00612752	0.0029339	0.00342828	0	0	0	5.57589e-06
0.0117673	0.00282379	0.00740735	0	0.0014785	0.00610057	0.00330703	0.0033942	0	0	0	4.98625e-06
0.0113237	0.00275595	0.00711709	0	0.00147246	0.00608701	0.00353913	0.00336547	0	0	0	4.72895e-06
0.0107841	0.00266988	0.00681744	0	0.00146377	0.00608097	0.00374674	0.00332479	0	0	0	4.45242e-06
0.0100332	0.00254248	0.0064043	0	0.00144454	0.00606742	0.00405724	0.00325939	0	0	0	3.93832e-06
0.00920553	0.00240213	0.00596152	0	0.00142008	0.00604457	0.00439872	0.00318236	0	0	0	3.4982e-06
0.00843576	0.0022772	0.00557295	0	0.00139568	0.00601061	0.00469928	0.00310678	0	0	0	3.44363e-06
0.00785853	0.00219603	0.00532246	0	0.00137665	0.00596374	0.004887	0.00304574	0	0	0	4.08615e-06
0.00739745	0.00211106	0.00493994	0	0.00136156	0.00591124	0.00498924	0.002983	0	-1.32682e-08	-4.68269e-09	5.08204e-06
0.00690432	0.00197714	0.00423326	0	0.00134583	0.00585965	0.00507914	0.00290094	0	-4.59312e-08	-1.62103e-08	5.99766e-06
0.00640602	0.00182631	0.00340319	0	0.00132997	0.00580611	0.00515346	0.00281053	0	-8.72768e-08	-3.08022e-08	7.00977e-06
0.00592942	0.00169062	0.00265052	0	0.0013145	0.00574774	0.00520893	0.00272275	0	-1.26592e-07	-4.46778e-08	8.2951e-06
0.00550142	0.0016021	0.00217605	0	0.00129995	0.00568166	0.00524231	0.00264858	0	-1.53166e-07	-5.40562e-08	1.00304e-05
0.00514889	0.0015928	0.00218056	0	0.00128682	0.00560502	0.00525035	0.002599	0	-1.56285e-07	-5.5157e-08	1.23924e-05
0.00483862	0.00159511	0.00201552	-3.61078e-07	0.0012759	0.00547108	0.0051798	0.00252536	0	-5.5718e-07	-1.96643e-07	1.56922e-05
0.00453537	0.0015535	0.00126203	-1.20469e-06	0.0012677	0.00526934	0.00501444	0.00240122	0	-1.504e-06	-5.30802e-07	1.98187e-05
0.00426301	0.00151816	0.000465288	-2.1714e-06	0.00126233	0.00505126	0.00480654	0.00227094	0	-2.57643e-06	-9.0929e-07	2.43158e-05
0.00404537	0.00153929	0.000170514	-2.90177e-06	0.00125991	0.00486833	0.00460837	0.00217884	0	-3.35414e-06	-1.18376e-06	2.87271e-05
0.00390631	0.00166709	0.000922915	-3.03638e-06	0.00126054	0.00477203	0.0044722	0.00216925	0	-3.4168e-06	-1.20588e-06	3.25964e-05
0.0038781	0.00192332	0.00276198	-3.2961e-06	0.00125857	0.00472908	0.00434784	0.00223115	0	-3.16233e-06	-1.08582e-06	3.64429e-05
0.00395251	0.00227233	0.00521625	-4.30243e-06	0.00125057	0.00467773	0.00416835	0.00231924	0	-3.13471e-06	-1.00182e-06	4.09125e-05
0.0040927	0.00267807	0.00806454	-5.54679e-06	0.00124001	0.00462673	0.0039609	0.0024265	0	-3.13272e-06	-9.0755e-07	4.57391e-05
0.00426181	0.00310455	0.0110857	-6.52061e-06	0.00123034	0.00458483	0.00375269	0.00254593	0	-2.95512e-06	-7.56707e-07	5.06565e-05
0.004423	0.00351575	0.0140584	-6.71533e-06	0.001225	0.00456077	0.00357089	0.00267051	0	-2.4007e-06	-5.02977e-07	5.53987e-05
0.00453941	0.00387565	0.0167615	-5.62237e-06	0.00122746	0.0045633	0.00344268	0.00279321	0	-1.2682e-06	-1.0005e-07	5.96994e-05
0.00467134	0.0042272	0.0198052	-3.18696e-06	0.00122783	0.00458562	0.00335486	0.00294549	0	7.13421e-07	6.39515e-07	6.29484e-05
0.00488023	0.00462631	0.0236854	8.67286e-08	0.00121819	0.00461477	0.00327493	0.00314826	0	3.45833e-06	1.74918e-06	6.51629e-05
0.00513096	0.00505637	0.0280099	3.86886e-06	0.00120492	0.00465021	0.00320108	0.00337865	0	6.63237e-06	3.04429e-06	6.7018e-05
0.00538838	0.00550079	0.0323868	7.8296e-06	0.00119441	0.00469142	0.00313152	0.00361381	0	9.90138e-06	4.34019e-06	6.91887e-05
0.00561737	0.00594297	0.0364236	1.16391e-05	0.00119305	0.00473787	0.00306446	0.0038309	0	1.29312e-05	5.45223e-06	7.23503e-05
0.00578279	0.00636631	0.0397284	1.49675e-05	0.00120723	0.00478903	0.00299811	0.00400705	0	1.53877e-05	6.19574e-06	7.71779e-05
0.00594207	0.00679606	0.0426035	1.84969e-05	0.00124174	0.00485876	0.00295432	0.0041828	0	1.79782e-05	6.8268e-06	8.31552e-05
0.00615795	0.0072614	0.0455855	2.28765e-05	0.00129284	0.00495649	0.00294447	0.0044005	0	2.13549e-05	7.64659e-06	8.93637e-05
0.00640318	0.00775163	0.0486336	2.77266e-05	0.00135411	0.00507504	0.00295098	0.00464001	0	2.51005e-05	8.53809e-06	9.58754e-05
0.00665057	0.00825605	0.0517071	3.26678e-05	0.00141911	0.00520725	0.00295628	0.00488122	0	2.87976e-05	9.3843e-06	0.000102762
0.0068729	0.00876397	0.0547653	3.73206e-05	0.00148144	0.00534593	0.0029428	0.005104	0	3.20289e-05	1.00682e-05	0.000110096
0.00704294	0.00926469	0.0577673	4.13053e-05	0.00153467	0.00548392	0.00289298	0.00528821	0	3.43772e-05	1.04728e-05	0.000117949
0.00720287	0.00978987	0.0603951	4.56326e-05	0.00159328	0.00561489	0.00282828	0.00545421	0	3.6447e-05	1.06524e-05	0.00012891
0.00739661	0.0103596	0.0625848	5.10515e-05	0.00166929	0.00574587	0.00277501	0.00563043	0	3.88968e-05	1.07534e-05	0.000143693
0.00759957	0.010946	0.0646767	5.67901e-05	0.00175254	0.00588977	0.00272286	0.00580877	0	4.139e-05	1.07972e-05	0.000159554
0.00778712	0.0115208	0.0670111	6.20769e-05	0.00183285	0.00605946	0.00266153	0.00598117	0	4.35902e-05	1.08049e-05	0.000173749
0.00793469	0.0120562	0.0699284	6.61402e-05	0.00190009	0.00626784	0.00258071	0.00613955	0	4.51609e-05	1.07978e-05	0.000183533
0.00801492	0.0125539	0.0730793	6.97007e-05	0.00195546	0.00647187	0.00247975	0.00625307	0	4.62154e-05	1.05516e-05	0.000192231
0.00803362	0.0130372	0.075982	7.37446e-05	0.00200775	0.00663768	0.00236753	0.00631255	0	4.70831e-05	9.94154e-06	0.000203781
0.00801598	0.0135105	0.0787778	7.78982e-05	0.00205817	0.00679191	0.00224807	0.00634238	0	4.77526e-05	9.1387e-06	0.00021637
0.00798714	0.0139782	0.0816082	8.17876e-05	0.00210793	0.0069612	0.00212536	0.00636698	0	4.82122e-05	8.31404e-06	0.000228183
0.00797227	0.0144445	0.0846147	8.50392e-05	0.00215823	0.00717219	0.00200342	0.00641076	0	4.84504e-05	7.63854e-06	0.000237404
0.00799653	0.0149139	0.0879387	8.72791e-05	0.0022103	0.00745152	0.00188625	0.00649811	0	4.84556e-05	7.2832e-06	0.000242219
0.00799601	0.0154136	0.0917835	8.74338e-05	0.00226572	0.00778623	0.00174409	0.00658361	0	4.77179e-05	6.84392e-06	0.000243828
0.00792154	0.0159496	0.0960675	8.55194e-05	0.00232369	0.00814292	0.00156191	0.00662591	0	4.60578e-05	5.99639e-06	0.000244619
0.00782038	0.016494	0.100505	8.27968e-05	0.00238184	0.00851751	0.00136587	0.0066556	0	4.39593e-05	5.03122e-06	0.000244552
0.00773979	0.0170191	0.10481	8.05272e-05	0.0024378	0.00890593	0.00118212	0.00670326	0	4.19062e-05	4.23902e-06	0.000243591
0.00772705	0.017497	0.108698	7.99715e-05	0.00248918	0.00930411	0.0010368	0.00679945	0	4.03824e-05	3.91042e-06	0.000241696
0.00782098	0.0179847	0.113229	7.79551e-05	0.00254782	0.00984075	0.000899905	0.00697672	0	3.84383e-05	3.87669e-06	0.000235461
0.00800124	0.0185344	0.119162	7.19822e-05	0.00262132	0.0105797	0.000734895	0.00722527	0	3.52404e-05	3.81407e-06	0.000223336
0.00822633	0.019111	0.125758	6.43318e-05	0.00270093	0.0114197	0.0005581	0.00751226	0	3.14471e-05	3.78063e-06	0.000208073
0.00845477	0.0196796	0.132276	5.72832e-05	0.00277793	0.0122594	0.000385851	0.00780478	0	2.77169e-05	3.83443e-06	0.000192426
0.00864507	0.0202051	0.137976	5.31155e-05	0.00284359	0.0129973	0.000234481	0.00806998	0	2.4708e-05	4.03356e-06	0.000179145
0.00875573	0.0206525	0.142118	5.41079e-05	0.00288918	0.0135323	0.000120321	0.00827498	0	2.30788e-05	4.43606e-06	0.000170985
0.0088299	0.0210267	0.145596	5.85284e-05	0.00291469	0.0140067	3.95575e-05	0.0084574	0	2.17516e-05	4.98334e-06	0.000162609
0.00892493	0.0213619	0.149476	6.33836e-05	0.00292928	0.0145755	-2.55412e-05	0.00866374	0	1.96931e-05	5.60976e-06	0.000149196
0.00902064	0.0216667	0.153274	6.90598e-05	0.002938	0.0151568	-7.95203e-05	0.00887444	0	1.76288e-05	6.36292e-06	0.000134272
0.00909681	0.0219501	0.156505	7.59437e-05	0.0029459	0.0156686	-0.000126925	0.00906994	0	1.6284e-05	7.29039e-06	0.00012136
0.00913328	0.0222208	0.158685	8.44218e-05	0.00295801	0.0160287	-0.000172299	0.00923068	0	1.63839e-05	8.43975e-06	0.000113986
0.00911093	0.0225314	0.159825	9.65691e-05	0.00296756	0.0162505	-0.000195168	0.00937146	0	1.79318e-05	9.69967e-06	0.000111596
0.00903831	0.0228979	0.160339	0.000112926	0.00296717	0.0164102	-0.000181916	0.00951562	0	2.02704e-05	1.09697e-05	0.000110915
0.00893668	0.0232743	0.160344	0.000131578	0.00296107	0.0165203	-0.000147377	0.00965637	0	2.31347e-05	1.23139e-05	0.000111388
0.0088273	0.0236147	0.159955	0.000150609	0.00295346	0.0165934	-0.000106388	0.00978697	0	2.62595e-05	1.37962e-05	0.00011246
0.00873141	0.0238729	0.15929	0.000168104	0.00294855	0.0166419	-7.37851e-05	0.00990065	0	2.93797e-05	1.54805e-05	0.000113576
0.00867029	0.0240029	0.158466	0.000182148	0.00295054	0.0166784	-6.4403e-05	0.00999064	0	3.22301e-05	1.74309e-05	0.000114179
0.00862714	0.0241033	0.15713	0.000197631	0.00295571	0.0166715	-6.46141e-05	0.0100934	0	3.59268e-05	1.96343e-05	0.000117945
0.00857253	0.024264	0.155001	0.000218708	0.0029577	0.016592	-5.40826e-05	0.0102309	0	4.12359e-05	2.20203e-05	0.000127199
0.00850874	0.024427	0.152296	0.00024236	0.00295681	0.0164554	-3.75818e-05	0.0103748	0	4.73675e-05	2.45673e-05	0.000139366
0.00843807	0.0245338	0.149235	0.000265566	0.00295331	0.0162769	-1.98854e-05	0.0104967	0	5.35317e-05	2.72536e-05	0.000151869
0.00836279	0.0245261	0.146036	0.000285308	0.00294752	0.0160721	-5.76694e-06	0.0105684	0	5.89385e-05	3.00572e-05	0.00016213
0.0082852	0.0243455	0.142918	0.000298566	0.00293972	0.0158564	0	0.0105613	0	6.2798e-05	3.29566e-05	0.000167574
0.00819395	0.0239349	0.139355	0.000307856	0.00292502	0.0155589	0	0.010449	0	6.60305e-05	3.6177e-05	0.00016962
0.00808254	0.0233271	0.134913	0.000317322	0.00290139	0.0151347	0	0.0102488	0	6.98602e-05	3.98444e-05	0.000171412
0.00796051	0.0225995	0.12995	0.000326386	0.00287336	0.0146373	0	0.00999824	0	7.39538e-05	4.37883e-05	0.000172961
0.00783738	0.0218291	0.124825	0.000334471	0.00284548	0.0141206	0	0.00973493	0	7.79776e-05	4.78378e-05	0.000174277
0.00772269	0.0210933	0.119896	0.000340997	0.0028223	0.0136382	0	0.00949644	0	8.15983e-05	5.18224e-05	0.000175369
0.00762597	0.0204692	0.115521	0.000345389	0.00280835	0.0132438	0	0.00932037	0	8.44822e-05	5.55713e-05	0.000176247
0.00751247	0.0197203	0.110608	0.000344937	0.0027934	0.0128191	0	0.00909846	0	8.63953e-05	5.98317e-05	0.000174654
0.00736127	0.0186852	0.104416	0.000339252	0.00276953	0.0122694	0	0.00875489	0	8.75992e-05	6.50341e-05	0.000169741
0.00720265	0.0175539	0.0978267	0.000331232	0.00274483	0.0116836	0	0.00837593	0	8.85038e-05	7.05331e-05	0.000163641
0.00706689	0.0165165	0.0917223	0.000323773	0.00272735	0.0111508	0	0.00804784	0	8.9519e-05	7.56831e-05	0.000158481
0.00698427	0.0157629	0.0869847	0.000319774	0.00272515	0.01076	0	0.00785687	0	9.10546e-05	7.98386e-05	0.000156393
0.00697732	0.0151532	0.0830904	0.000315367	0.00275023	0.0105019	0	0.00779819	0	9.26855e-05	8.35517e-05	0.000155014
0.00702877	0.0144553	0.0790255	0.000306199	0.00280036	0.0102937	0	0.00779237	0	9.38129e-05	8.76273e-05	0.000151399
0.00710912	0.0137212	0.0749364	0.000294435	0.00286231	0.0101145	0	0.00781376	0	9.45857e-05	9.17988e-05	0.0001468
0.0071889	0.0130031	0.0709696	0.000282241	0.00292283	0.00994327	0	0.0078367	0	9.51531e-05	9.57999e-05	0.000142468
0.00723863	0.0123528	0.0672717	0.000271783	0.0029687	0.00975905	0	0.00783554	0	9.56641e-05	9.93643e-05	0.000139654
0.00722883	0.0118226	0.0639892	0.000265225	0.00298667	0.00954087	0	0.00778463	0	9.62676e-05	0.000102225	0.000139611
0.00718341	0.0114155	0.0610717	0.000260291	0.00298209	0.00928428	0	0.00772808	0	9.65232e-05	0.000103708	0.000143548
0.00714136	0.0110811	0.0583547	0.000254037	0.00297071	0.00900882	0	0.0077084	0	9.61399e-05	0.000103873	0.000150618
0.00709584	0.010791	0.055814	0.000247633	0.00295494	0.00872952	0	0.00769749	0	9.54909e-05	0.000103559	0.000158985
0.00704	0.0105168	0.0534253	0.000242247	0.00293719	0.00846137	0	0.00766729	0	9.49495e-05	0.000103603	0.000166816
0.006967	0.0102301	0.0511644	0.000239047	0.00291986	0.0082194	0	0.00758971	0	9.48888e-05	0.000104844	0.000172276
0.00686497	0.0100039	0.0491609	0.000237788	0.00289484	0.00799735	0	0.00748347	0	9.55146e-05	0.000106708	0.000177046
0.00673579	0.0099004	0.0475127	0.000237432	0.00285711	0.00778235	0	0.00738477	0	9.66455e-05	0.000108203	0.000183514
0.00659323	0.00987504	0.046148	0.000237957	0.00281374	0.00757945	0	0.00729172	0	9.80745e-05	0.000109541	0.00019091
0.00645102	0.00988339	0.0449948	0.000239344	0.00277181	0.00739372	0	0.00720243	0	9.95947e-05	0.00011093	0.000198462
0.00632294	0.00988097	0.0439813	0.000241571	0.00273839	0.00723022	0	0.00711502	0	0.000100999	0.00011258	0.0002054
0.00622273	0.00982332	0.0430355	0.000244618	0.00272056	0.00709403	0	0.00702762	0	0.00010208	0.000114701	0.00021095
0.00615151	0.00980645	0.0427303	0.000248941	0.00271539	0.00702477	0	0.00695194	0	0.000102268	0.000116474	0.000215159
0.00609526	0.00990794	0.0433326	0.000254656	0.00271407	0.00703098	0	0.00689327	0	0.000101571	0.000117392	0.000218838
0.00604505	0.0100556	0.0443113	0.000261234	0.0027148	0.00707105	0	0.00684001	0	0.000100655	0.000118126	0.000222369
0.00599194	0.0101774	0.0451355	0.000268145	0.0027158	0.00710338	0	0.00678057	0	0.000100184	0.000119349	0.000226134
0.00592702	0.0102011	0.0452744	0.000274859	0.00271527	0.00708637	0	0.00670337	0	0.000100824	0.000121735	0.000230515
0.00582689	0.0101265	0.0448715	0.000281825	0.00270293	0.00700444	0	0.00655002	0	0.000101264	0.000123827	0.00023591
0.00568689	0.0100117	0.0444337	0.000289664	0.0026751	0.00688331	0	0.00630043	0	0.000100312	0.000124419	0.000242098
0.00552615	0.00987185	0.0439747	0.000298107	0.00263994	0.00674326	0	0.00600039	0	9.88075e-05	0.000124562	0.00024853
0.0053638	0.0097224	0.0435084	0.000306884	0.0026056	0.00660457	0	0.0056957	0	9.75926e-05	0.000125308	0.000254657
0.00521898	0.00957864	0.0430484	0.000315728	0.00258021	0.00648753	0	0.00543215	0	9.75081e-05	0.000127705	0.000259931
0.0051108	0.00945586	0.0426087	0.000324369	0.00257193	0.00641243	0	0.00525555	0	9.9395e-05	0.000132806	0.000263802
0.0050194	0.00928304	0.042002	0.000330483	0.00257893	0.00636229	0	0.00510182	0	0.000101727	0.000140926	0.000264217
0.00491835	0.00902167	0.0411547	0.000333644	0.00259224	0.00631062	0	0.0049024	0	0.000103107	0.000151041	0.000261111
0.00481693	0.00873589	0.04025	0.000336423	0.0026093	0.0062635	0	0.00469639	0	0.000104569	0.0001622	0.000256919
0.00472444	0.00848983	0.0394713	0.000341393	0.00262755	0.00622697	0	0.00452287	0	0.00010715	0.000173447	0.000254075
0.00465015	0.0083476	0.0390022	0.000351129	0.00264442	0.0062071	0	0.00442093	0	0.000111883	0.000183828	0.000255011
0.00465262	0.00835381	0.0392554	0.000364002	0.00269063	0.00628074	0	0.00446143	0	0.00011864	0.000196055	0.000257547
0.00475208	0.00847608	0.0402701	0.000377101	0.00278303	0.00647994	0	0.00464576	0	0.000126502	0.000212147	0.000258638
0.00490034	0.00866302	0.0416692	0.000391068	0.00289826	0.00674353	0	0.00490882	0	0.000135327	0.000230118	0.000259424
0.00504918	0.00886328	0.0430756	0.000406546	0.00301298	0.00701034	0	0.0051855	0	0.000144969	0.000247979	0.000261045
0.00515043	0.00902549	0.0441119	0.000424178	0.00310383	0.0072192	0	0.0054107	0	0.000155284	0.000263742	0.000264641
0.00515587	0.00909828	0.0444011	0.000444608	0.00314746	0.00730894	0	0.00551931	0	0.000166127	0.00027542	0.000271352
0.00509803	0.00915155	0.0442209	0.000469048	0.00315341	0.00732147	0	0.00557203	0	0.000177718	0.000285498	0.000284125
0.00503707	0.00925876	0.0440452	0.000497065	0.00314873	0.00733302	0	0.00565526	0	0.00019026	0.000296942	0.000302658
0.00496623	0.00937394	0.0437907	0.000526838	0.0031363	0.00733389	0	0.00574243	0	0.000203591	0.000308487	0.000323212
0.00487875	0.00945112	0.0433743	0.000556549	0.00311902	0.00731437	0	0.00580701	0	0.000217545	0.000318869	0.00034205
0.00476788	0.00944431	0.0427126	0.000584375	0.00309977	0.00726477	0	0.00582243	0	0.00023196	0.000326823	0.000355434
0.00460343	0.00936182	0.041621	0.000615276	0.00305825	0.0071508	0	0.00576829	0	0.000247404	0.000332746	0.000367308
0.0043776	0.00924741	0.0400902	0.000653065	0.00298283	0.0069653	0	0.005658	0	0.000264266	0.00033795	0.000382665
0.00411723	0.00910828	0.0383011	0.000694205	0.00288939	0.00673928	0	0.00551567	0	0.000282108	0.000342543	0.000399335
0.00384914	0.00895165	0.0364342	0.000735157	0.00279382	0.00650372	0	0.00536545	0	0.000300494	0.000346633	0.000415154
0.00360017	0.00878471	0.03467	0.000772384	0.00271202	0.00628962	0	0.00523147	0	0.000318987	0.000350329	0.000427952
0.00339714	0.00861467	0.0331894	0.000802348	0.00265987	0.00612797	0	0.00513785	0	0.000337149	0.000353738	0.000435564
0.00319925	0.00844539	0.0318232	0.00083195	0.00261745	0.00596873	0	0.00504432	0	0.000355442	0.000354168	0.000439066
0.00296473	0.00827324	0.0303335	0.000867402	0.0025614	0.00576278	0	0.00491309	0	0.000374519	0.000350544	0.000441256
0.00271896	0.00809417	0.0287973	0.000904127	0.00250249	0.00554251	0	0.00477209	0	0.000394232	0.000345401	0.000442549
0.00248736	0.00790416	0.0272916	0.000937552	0.00245149	0.00534033	0	0.00464922	0	0.000414433	0.000341274	0.000443361
0.00229532	0.00769917	0.0258935	0.0009631	0.00241917	0.00518865	0	0.0045724	0	0.000434974	0.000340699	0.000444106
0.00211357	0.00745555	0.0243611	0.000983795	0.0023967	0.00506089	0	0.0045205	0	0.00045857	0.000340702	0.000443872
0.00190627	0.0071648	0.0225084	0.00100493	0.00237042	0.00491632	0	0.00445881	0	0.000486505	0.000337673	0.000441888
0.00168902	0.00684556	0.020496	0.00102531	0.00234385	0.00476612	0	0.00439489	0	0.000516482	0.000333188	0.00043878
0.00147741	0.0065165	0.0184845	0.00104377	0.00232051	0.00462145	0	0.00433626	0	0.000546204	0.000328826	0.000435176
0.00128701	0.00619626	0.0166345	0.00105913	0.00230392	0.00449349	0	0.00429047	0	0.000573375	0.000326165	0.000431702
0.00113343	0.00590351	0.0151067	0.00107021	0.00229759	0.00439342	0	0.00426506	0	0.000595699	0.000326784	0.000428986
0.00101329	0.00555927	0.0136538	0.00107118	0.00232629	0.00435219	0	0.00428293	0	0.000613801	0.000331485	0.000418531
0.000909728	0.00511567	0.0120255	0.00106122	0.00239505	0.00436897	0	0.00434345	0	0.00063037	0.000338947	0.000396636
0.000818091	0.00463801	0.010378	0.00104662	0.00247776	0.00440726	0	0.00441884	0	0.000646206	0.000347562	0.000371121
0.000733728	0.0041916	0.00886709	0.00103368	0.00254832	0.00443051	0	0.00448131	0	0.000662107	0.000355722	0.000349806
0.000651991	0.00384174	0.00764898	0.0010287	0.00258061	0.0044022	0	0.00450309	0	0.000678872	0.000361818	0.00034051
0.000594984	0.00354497	0.00679866	0.00102132	0.00259539	0.00435071	0	0.00449485	0	0.000685903	0.000367179	0.000336561
0.00057739	0.00322661	0.00622415	0.0010014	0.00262513	0.00432149	0	0.00448737	0	0.000677874	0.000373879	0.000328197
0.000583423	0.00290518	0.00583089	0.000975589	0.0026613	0.00430366	0	0.00448307	0	0.000663488	0.000381429	0.000318604
0.000597297	0.0025992	0.00552438	0.000950545	0.0026954	0.00428634	0	0.00448435	0	0.00065145	0.000389342	0.000310965
0.000603226	0.00232717	0.00521009	0.000932917	0.0027189	0.00425865	0	0.00449362	0	0.000650464	0.000397129	0.000308467
0.000585426	0.00210761	0.00479347	0.000929357	0.00272329	0.0042097	0	0.00451327	0	0.000669235	0.000404301	0.000314294
0.000558588	0.00194604	0.00440148	0.000930451	0.00271002	0.00413807	0	0.00453911	0	0.000698532	0.000411323	0.000322462
0.000544406	0.00182755	0.0041805	0.00092553	0.00268777	0.00405367	0	0.00456654	0	0.00072551	0.000418849	0.0003273
0.000537597	0.00174005	0.0040652	0.000919355	0.00265895	0.00396256	0	0.00459738	0	0.00075345	0.000426671	0.000332469
0.000532881	0.00167144	0.00399023	0.000916689	0.00262593	0.00387083	0	0.00463344	0	0.000785634	0.000434583	0.000341627
0.000524976	0.00160963	0.00389027	0.000922295	0.00259109	0.00378454	0	0.00467652	0	0.000825344	0.000442377	0.000358433
0.000508601	0.00154251	0.00369998	0.000940933	0.00255683	0.00370978	0	0.00472845	0	0.00087586	0.000449848	0.000386546
0.000484314	0.00148662	0.00346791	0.000978154	0.00251797	0.00363411	0	0.00481059	0	0.000950388	0.000459588	0.000424622
0.000457276	0.00146022	0.00327791	0.00103166	0.00246936	0.00354477	0	0.00492897	0	0.00105141	0.000472877	0.000468463
0.000429107	0.0014538	0.00311757	0.00109445	0.0024134	0.00344734	0	0.00506245	0	0.00116611	0.000487542	0.000517452
0.000401428	0.00145785	0.00297447	0.00115951	0.00235249	0.00334742	0	0.00518988	0	0.00128168	0.000501407	0.00057097
0.00037586	0.00146286	0.00283622	0.00121984	0.00228903	0.0032506	0	0.00529008	0	0.00138531	0.000512297	0.000628398
0.000354023	0.00145934	0.00269041	0.00126843	0.00222542	0.00316247	0	0.00534192	0	0.0014642	0.000518036	0.000689119
0.000336493	0.00149177	0.00260045	0.00132794	0.00215311	0.00308096	0	0.0053878	0	0.00154914	0.00052106	0.000769409
0.000321869	0.00158525	0.00260241	0.00141335	0.00206687	0.00299962	0	0.00546466	0	0.00166422	0.000524528	0.000875071
0.000308812	0.0017012	0.00264282	0.00150611	0.00197409	0.0029174	0	0.0055431	0	0.00178652	0.000527351	0.000989777
0.000295983	0.00180103	0.00266821	0.00158766	0.00188217	0.00283326	0	0.00559375	0	0.00189314	0.000528442	0.0010972
0.000282041	0.00184616	0.00262513	0.00163945	0.0017985	0.00274618	0	0.0055872	0	0.00196119	0.000526713	0.00118101
0.000269199	0.00187554	0.00255808	0.00166694	0.00171602	0.00266631	0	0.00554926	-5.73537e-07	0.00200193	0.000520544	0.00125426
0.000259701	0.00194075	0.00253378	0.00168903	0.00162563	0.00260025	0	0.00551898	-1.97805e-06	0.00204084	0.000510262	0.00133723
0.000252253	0.00202217	0.00253201	0.00170727	0.00153159	0.00254161	0	0.00548694	-3.7394e-06	0.00207639	0.000497707	0.00142444
0.00024556	0.00210015	0.00253258	0.00172324	0.00143818	0.00248404	0	0.00544368	-5.38343e-06	0.00210704	0.000484715	0.00151038
0.00023833	0.00215508	0.00251527	0.00173852	0.00134967	0.00242116	0	0.00537975	-6.43601e-06	0.00213124	0.000473124	0.00158958
0.000229267	0.0021673	0.00245988	0.00175466	0.00127035	0.0023466	0	0.00528572	-6.42298e-06	0.00214744	0.000464771	0.00165654
0.000219861	0.00214652	0.00236344	0.00172569	0.00119683	0.00227353	0	0.00514803	-7.82004e-06	0.00214971	0.000455571	0.0016812
0.000211957	0.00211645	0.00224502	0.00163468	0.00112356	0.0022133	0	0.00497138	-1.1935e-05	0.00213688	0.000442092	0.0016597
0.000204795	0.00207856	0.00211747	0.00152678	0.00105153	0.00215682	0	0.00477369	-1.6542e-05	0.0021146	0.000427154	0.00162582
0.000197614	0.00203428	0.00199365	0.00144715	0.000981759	0.00209501	0	0.00457288	-1.94151e-05	0.00208851	0.000413577	0.00161335
0.000189656	0.00198506	0.00188642	0.00144095	0.000915228	0.00201876	0	0.00438687	-1.83282e-05	0.00206424	0.00040418	0.00165606
0.000180083	0.00190738	0.00176719	0.00141255	0.000840362	0.00190802	0	0.00414343	-1.86417e-05	0.00202936	0.000395181	0.00167462
0.000169071	0.00178866	0.00161121	0.00127998	0.00075041	0.00176032	0	0.00379216	-2.46969e-05	0.00197289	0.000382319	0.00160444
0.000157381	0.00164677	0.00143707	0.00110878	0.000653607	0.00159292	0	0.00338372	-3.27398e-05	0.0019026	0.000367691	0.0015015
0.000145774	0.0014996	0.00126338	0.000964545	0.000558189	0.00142308	0	0.00296877	-3.90165e-05	0.00182629	0.000353393	0.00142176
0.000135011	0.00136503	0.00110874	0.000912828	0.00047239	0.00126809	0	0.00259798	-3.97729e-05	0.00175173	0.000341524	0.00142116
0.000125851	0.00126092	0.000991733	0.0010192	0.000404447	0.00114521	0	0.00232201	-3.12551e-05	0.00168672	0.00033418	0.00155567
0.000117749	0.00115185	0.000900879	0.00123593	0.000353587	0.00103301	0	0.00208944	-1.99906e-05	0.0016184	0.000329942	0.00178365
0.000109755	0.00100679	0.000813315	0.00147658	0.000311493	0.000906668	0	0.00183111	-1.20923e-05	0.00153482	0.000326294	0.00203023
0.000102018	0.000850189	0.000730583	0.00174869	0.000275085	0.000778319	0	0.00157104	-3.18458e-06	0.00144511	0.000323687	0.0023016
9.46891e-05	0.000706539	0.000654226	0.00205982	0.000241282	0.000660106	0	0.00133327	1.11083e-05	0.00135842	0.000322575	0.00260392
8.79187e-05	0.00060031	0.000585787	0.0024175	0.000207005	0.00056417	0	0.00114184	3.51621e-05	0.00128387	0.00032341	0.00294336
8.2738e-05	0.000522522	0.000536672	0.00290804	0.000182015	0.000494095	0	0.00101127	7.24205e-05	0.0012159	0.000329185	0.0033859
7.95359e-05	0.000448454	0.000511138	0.00356333	0.000173597	0.000441518	0	0.000928514	0.000120524	0.00114459	0.000340958	0.00395561
7.74998e-05	0.000378969	0.000500005	0.00430928	0.000174954	0.000400664	0	0.000876272	0.000175146	0.0010726	0.000356272	0.00459581
7.58169e-05	0.000314931	0.000494089	0.00507181	0.000179291	0.000365756	0	0.000837242	0.000231955	0.00100257	0.000372676	0.00524982
7.36745e-05	0.000257203	0.000484211	0.00577683	0.000179812	0.000331019	0	0.000794121	0.000286626	0.000937171	0.000387714	0.00586096
7.02598e-05	0.00020665	0.000461187	0.00635027	0.000169721	0.000290676	0	0.000729606	0.000334828	0.00087904	0.000398932	0.00637255
6.65896e-05	0.00017999	0.000440944	0.0069707	0.000154061	0.000255106	0	0.000673359	0.000391763	0.000803575	0.000411181	0.00692547
6.38527e-05	0.000182525	0.000438512	0.00777904	0.000141439	0.000233784	0	0.000653449	0.000467175	0.000699451	0.000428521	0.00762983
6.14939e-05	0.000197994	0.000443368	0.00864469	0.000130401	0.000219583	0	0.000650185	0.000548548	0.000589243	0.000447317	0.00838277
5.89583e-05	0.000210135	0.000444988	0.00943705	0.000119496	0.000205377	0	0.000643875	0.000623367	0.000495523	0.00046393	0.00908144
5.5691e-05	0.000202686	0.000432849	0.0100255	0.000107272	0.000184041	0	0.00061483	0.000679115	0.000440867	0.000474723	0.00962299
5.09647e-05	0.000182169	0.000407123	0.0105547	9.19072e-05	0.000156346	0	0.000567016	0.000732027	0.00037368	0.000482075	0.0101259
4.48846e-05	0.000165195	0.000376602	0.011202	7.36904e-05	0.000128483	0	0.000518542	0.000800321	0.000251087	0.000490155	0.0107319
3.81441e-05	0.000150627	0.000343691	0.0118861	5.4335e-05	0.000101457	0	0.000470934	0.000874456	0.000108741	0.000498015	0.0113729
3.14368e-05	0.00013733	0.000310796	0.012526	3.55541e-05	7.62701e-05	0	0.000425716	0.000944894	-1.77033e-05	0.000504708	0.0119809
2.54562e-05	0.000124169	0.000280322	0.0130404	1.90611e-05	5.39263e-05	0	0.000384414	0.0010021	-9.25947e-05	0.000509287	0.0124878
2.08957e-05	0.000110009	0.000254674	0.013348	6.56931e-06	3.5429e-05	0	0.000348552	0.00103652	-8.02796e-05	0.000510804	0.0128255
1.7274e-05	9.72519e-05	0.000231885	0.0134784	-1.6264e-06	2.5724e-05	0	0.000325005	0.00105739	6.56709e-06	0.000510844	0.0130383
1.37235e-05	8.79683e-05	0.000208886	0.0135259	-7.10913e-06	2.56971e-05	0	0.000314906	0.00107785	0.000126194	0.000511087	0.0132107
1.03587e-05	8.05266e-05	0.000186425	0.0135067	-1.09824e-05	3.02625e-05	0	0.000311173	0.00109427	0.00027064	0.000510735	0.0133359
7.29376e-06	7.32954e-05	0.000165253	0.0134367	-1.43498e-05	3.43342e-05	0	0.000306724	0.00110301	0.000431942	0.000508988	0.0134069
4.64316e-06	6.46431e-05	0.000146118	0.0133321	-1.83147e-05	3.28262e-05	0	0.000294476	0.00110042	0.000602139	0.000505047	0.0134168
2.6883e-06	5.52858e-05	0.000129114	0.0130786	-2.05048e-05	3.09125e-05	0	0.00028032	0.0010775	0.000828304	0.000497844	0.0132916
1.46613e-06	4.6909e-05	0.000113663	0.0126093	-1.88711e-05	3.52901e-05	0	0.000272961	0.00103318	0.00113828	0.000487548	0.0130027
7.24226e-07	3.93346e-05	9.9513e-05	0.0120105	-1.50016e-05	4.3157e-05	0	0.000269544	0.000975761	0.00149524	0.000475214	0.0126114
2.10197e-07	3.23847e-05	8.641e-05	0.0113688	-1.04849e-05	5.17113e-05	0	0.00026721	0.000913545	0.00186239	0.000461899	0.0121787
-3.28369e-07	2.58812e-05	7.41009e-05	0.0107707	-6.90903e-06	5.81512e-05	0	0.000263102	0.000854837	0.00220291	0.000448659	0.0117658
-1.14388e-06	1.96462e-05	6.23323e-05	0.0103026	-5.86242e-06	5.96748e-05	0	0.000254363	0.000807937	0.00247998	0.000436549	0.0114339
-1.80759e-06	1.40106e-05	5.19108e-05	0.00981537	-5.76547e-06	5.77845e-05	0	0.000242241	0.000749298	0.00275246	0.000420848	0.0110582
-1.91429e-06	9.25812e-06	4.33549e-05	0.00916908	-4.45535e-06	5.58494e-05	0	0.000230105	0.000662119	0.00308004	0.00039874	0.0105344
-1.75171e-06	5.13979e-06	3.59788e-05	0.00846396	-2.64544e-06	5.38681e-05	0	0.000218279	0.000564824	0.00342713	0.000374143	0.00995489
-1.60755e-06	1.40666e-06	2.9097e-05	0.0078003	-1.04911e-06	5.18391e-05	0	0.000207086	0.000475837	0.00375817	0.000350974	0.00941191
-1.76954e-06	-2.19022e-06	2.20238e-05	0.00727836	-3.79754e-07	4.9761e-05	0	0.00019685	0.000413584	0.00403759	0.000333151	0.00899775
-1.95449e-06	-4.9158e-06	1.54874e-05	0.00681399	-3.73792e-07	4.7046e-05	0	0.000186381	0.000364273	0.00431127	0.00031731	0.0086033
-1.78523e-06	-6.20971e-06	1.03986e-05	0.00628289	-3.09674e-07	4.34123e-05	0	0.000174804	0.000305853	0.00463042	0.000298572	0.00809924
-1.40852e-06	-6.58295e-06	6.34608e-06	0.00572512	-2.13818e-07	3.93169e-05	0	0.000162915	0.000244353	0.00496748	0.000278582	0.00754741
-9.71092e-07	-6.54648e-06	2.9183e-06	0.00518072	-1.12642e-07	3.52166e-05	0	0.000151506	0.000185803	0.0052949	0.000258985	0.00700969
-6.19709e-07	-6.61129e-06	-2.962e-07	0.00468977	-3.25635e-08	3.15685e-05	0	0.000141374	0.000136233	0.0055851	0.000241426	0.00654793
-5.01118e-07	-7.28835e-06	-3.70889e-06	0.00429231	0	2.88295e-05	0	0.000133312	0.000101674	0.00581051	0.00022755	0.006224
-4.78903e-07	-7.37739e-06	-6.23588e-06	0.00394322	0	2.67177e-05	0	0.00012747	8.14397e-05	0.00597869	0.000217135	0.00598518
-3.58363e-07	-5.92838e-06	-7.07408e-06	0.00358456	0	2.4667e-05	0	0.000123068	6.89069e-05	0.00612045	0.000208493	0.0057469
-1.9882e-07	-3.82765e-06	-7.0561e-06	0.00323717	0	2.27081e-05	0	0.000119501	6.11954e-05	0.00624314	0.000201063	0.00552319
-5.95916e-08	-1.96158e-06	-7.01458e-06	0.00292188	0	2.0872e-05	0	0.000116166	5.54252e-05	0.00635412	0.000194286	0.00532812
0	-1.21649e-06	-7.78213e-06	0.00265954	0	1.91895e-05	0	0.000112461	4.87165e-05	0.00646073	0.000187601	0.00517574
0	-1.20338e-06	-8.2844e-06	0.0025037	0	1.77723e-05	0	0.000109966	5.25067e-05	0.00653391	0.000182124	0.00515174
0	-9.99656e-07	-7.30967e-06	0.0024628	0	1.66432e-05	0	0.000109952	7.46595e-05	0.00655338	0.000178819	0.00528458
0	-6.91398e-07	-5.48452e-06	0.00249002	0	1.56992e-05	0	0.000111348	0.000106934	0.00653967	0.0001769	0.00550243
0	-3.64662e-07	-3.43559e-06	0.00253851	0	1.48374e-05	0	0.000113087	0.00014109	0.00651333	0.000175581	0.00573346
0	-1.05509e-07	-1.78947e-06	0.00256146	0	1.39548e-05	0	0.000114098	0.000168887	0.00649491	0.000174075	0.00590584
0	0	-1.17277e-06	0.00251203	0	1.29486e-05	0	0.000113313	0.000182083	0.00650495	0.000171597	0.00594776
0	0	-1.16013e-06	0.00241042	0	1.20854e-05	0	0.0001123	0.000186625	0.00655799	0.000168818	0.00582747
0	0	-9.63729e-07	0.00231062	0	1.15971e-05	0	0.000112825	0.000193349	0.00664097	0.000166787	0.00560264
0	0	-6.6655e-07	0.00221641	0	1.13285e-05	0	0.000114115	0.000201352	0.00673297	0.000165284	0.00533553
0	0	-3.51556e-07	0.00213161	0	1.11246e-05	0	0.000115395	0.000209728	0.00681308	0.00016409	0.00508838
0	0	-1.01717e-07	0.00206002	0	1.08302e-05	0	0.00011589	0.000217573	0.00686039	0.000162983	0.00492346
0	0	0	0.00200546	0	1.02903e-05	0	0.000114828	0.000223983	0.00685399	0.000161744	0.00490301
0	0	0	0.00195033	0	9.61602e-06	0	0.000112605	0.000221777	0.00682212	0.000160947	0.00481829
0	0	0	0.00188387	0	9.00675e-06	0	0.000110131	0.000208577	0.00679795	0.000161096	0.00451687
0	0	0	0.00182008	0	8.43945e-06	0	0.000107396	0.000190683	0.00676795	0.000161859	0.00414554
0	0	0	0.00177296	0	7.89109e-06	0	0.000104392	0.000174397	0.00671861	0.000162909	0.00385103
0	0	0	0.00175653	0	7.33867e-06	0	0.00010111	0.000166021	0.0066364	0.000163914	0.00378012
0	0	0	0.00178478	0	6.75918e-06	0	9.75409e-05	0.000171855	0.00650782	0.000164547	0.00407958
0	0	0	0.00188186	0	5.98785e-06	0	9.27595e-05	0.00018844	0.00630395	0.000166137	0.00483393
0	0	0	0.00203842	0	4.98278e-06	0	8.64504e-05	0.000207562	0.00602966	0.000169452	0.00590544
0	0	0	0.00221821	0	3.90524e-06	0	7.95197e-05	0.000228389	0.00572211	0.000173323	0.00710743
0	0	0	0.00238503	0	2.91653e-06	0	7.28735e-05	0.000250091	0.00541843	0.00017658	0.00825323
0	0	0	0.00250263	0	2.17791e-06	0	6.74176e-05	0.000271835	0.00515576	0.000178052	0.00915614
0	0	0	0.00263053	0	1.61038e-06	0	6.22993e-05	0.000303169	0.00488254	0.000178577	0.0101857
0	0	0	0.00282762	0	1.0423e-06	0	5.63648e-05	0.000349193	0.00454368	0.000179536	0.0116729
0	0	0	0.00305681	0	4.96009e-07	0	5.00691e-05	0.000402402	0.00417108	0.000180579	0.0133731
0	0	0	0.00328096	0	-6.12634e-09	0	4.38668e-05	0.000455295	0.00379661	0.000181354	0.015042
0	0	0	0.00346299	0	-4.41757e-07	0	3.82128e-05	0.000500368	0.00345217	0.00018151	0.0164349
0	0	0	0.00356576	0	-7.88531e-07	0	3.35618e-05	0.000530119	0.00316963	0.000180695	0.0173073
0	0	0	0.00365367	0	-9.4972e-07	0	2.95553e-05	0.000561836	0.00288067	0.000179005	0.0180681
0	0	0	0.00378925	0	-9.1341e-07	0	2.55989e-05	0.000609647	0.00252683	0.000176845	0.019123
0	0	0	0.00393258	0	-7.84464e-07	0	2.17933e-05	0.000661309	0.00215481	0.000174328	0.0202228
0	0	0	0.00404377	0	-6.67743e-07	0	1.82396e-05	0.000704582	0.00181131	0.000171565	0.0211185
0	0	0	0.00408288	0	-6.68112e-07	0	1.50387e-05	0.000727221	0.00154303	0.00016867	0.0215607
0	0	0	0.00406228	0	-6.84183e-07	0	1.20118e-05	0.000735251	0.00133078	0.000165391	0.0216213
0	0	0	0.00402186	0	-5.79666e-07	0	8.98043e-06	0.000742007	0.00112631	0.000161532	0.0215477
0	0	0	0.00396304	0	-4.07068e-07	0	6.0454e-06	0.000746215	0.000932723	0.000157291	0.0213539
0	0	0	0.00388722	0	-2.18895e-07	0	3.30766e-06	0.000746599	0.000753137	0.000152864	0.0210543
0	0	0	0.00379583	0	-6.7656e-08	0	8.68145e-07	0.000741887	0.000590666	0.000148449	0.0206629
0	0	0	0.00369028	0	-5.85706e-09	0	-1.17222e-06	0.000730803	0.000448422	0.000144241	0.020194
0	0	0	0.00349562	0	-5.51907e-09	0	-2.56608e-06	0.000700178	0.000360086	0.000138851	0.0192183
0	0	0	0.00318274	0	-4.10041e-09	0	-3.32228e-06	0.000646474	0.000335133	0.000131571	0.0175628
0	0	0	0.00282176	0	-2.26504e-09	0	-3.72415e-06	0.000582864	0.000340366	0.000123629	0.0156261
0	0	0	0.00248283	0	-6.7692e-10	0	-4.05505e-06	0.000522521	0.000342587	0.000116251	0.0138071
0	0	0	0.00223607	0	0	0	-4.59833e-06	0.000478618	0.000308598	0.000110664	0.0125042
0	0	0	0.00200662	0	0	0	-4.80013e-06	0.000434643	0.000270198	0.000105795	0.0112691
0	0	0	0.00169987	0	0	0	-4.15921e-06	0.00037162	0.000270353	0.000100092	0.00955201
0	0	0	0.00135636	0	0	0	-3.03784e-06	0.000299027	0.000292612	9.40599e-05	0.0075998
0	0	0	0.00101664	0	0	0	-1.79833e-06	0.000226342	0.000320523	8.82029e-05	0.00565937
0	0	0	0.000721268	0	0	0	-8.02947e-07	0.00016304	0.000337635	8.30266e-05	0.00397758
0	0	0	0.000510792	0	0	0	-4.13989e-07	0.000118601	0.000327498	7.9036e-05	0.0028013
0	0	0	0.000386693	0	0	0	-3.93343e-07	8.86841e-05	0.000293226	7.55327e-05	0.00211323
0	0	0	0.000309312	0	0	0	-2.93475e-07	6.22496e-05	0.00025214	7.17947e-05	0.0016623
0	0	0	0.000257494	0	0	0	-1.62531e-07	3.87255e-05	0.000209098	6.82917e-05	0.0013448
0	0	0	0.000210082	0	0	0	-4.86571e-08	1.75397e-05	0.00016896	6.54933e-05	0.00105703
0	0	0	0.000145917	0	0	0	0	-1.87995e-06	0.000136585	6.38693e-05	0.000695264
0	0	0	8.51033e-05	0	0	0	0	-1.57699e-05	0.000106157	6.28311e-05	0.000397258
0	0	0	5.44431e-05	0	0	0	0	-2.19005e-05	7.0831e-05	6.17127e-05	0.00031365
0	0	0	4.28314e-05	0	0	0	0	-2.31446e-05	3.39229e-05	6.08677e-05	0.000360071
0	0	0	3.91627e-05	0	0	0	0	-2.2375e-05	-1.25089e-06	6.06494e-05	0.000452151
0	0	0	3.23316e-05	0	0	0	0	-2.24646e-05	-3.13741e-05	6.14114e-05	0.000505521
0	0	0	1.12329e-05	0	0	0	0	-2.62864e-05	-5.31306e-05	6.35071e-05	0.000435813
0	0	0	-9.87569e-06	0	0	0	0	-3.10424e-05	-6.35508e-05	6.90895e-05	0.000322689
0	0	0	-1.4884e-05	0	0	0	0	-3.28742e-05	-6.50562e-05	7.84175e-05	0.000278638
0	0	0	-1.21191e-05	0	0	0	0	-3.30638e-05	-6.24171e-05	8.90035e-05	0.00026853
0	0	0	-9.90781e-06	0	0	0	0	-3.28931e-05	-6.04036e-05	9.83596e-05	0.000257237
0	0	0	-1.65772e-05	0	0	0	0	-3.3644e-05	-6.37858e-05	0.000103998	0.000209628
0	0	0	-2.62732e-05	0	0	0	0	-3.47905e-05	-6.92163e-05	0.000107523	0.00014873
0	0	0	-2.89804e-05	0	0	0	0	-3.49443e-05	-7.09641e-05	0.00011185	0.000115953
0	0	0	-2.67841e-05	0	0	0	0	-3.4094e-05	-7.02243e-05	0.000116464	0.000103743
0	0	0	-2.17695e-05	0	0	0	0	-3.22281e-05	-6.81922e-05	0.000120847	0.000104544
0	0	0	-1.60219e-05	0	0	0	0	-2.93351e-05	-6.60629e-05	0.000124483	0.000110802
0	0	0	-1.16266e-05	0	0	0	0	-2.54037e-05	-6.50317e-05	0.000126856	0.000114961
0	0	0	-5.99873e-06	0	0	0	0	-2.0342e-05	-6.36358e-05	0.000128503	0.000126269
0	0	0	3.97994e-06	0	0	0	0	-1.41329e-05	-6.00944e-05	0.000130173	0.000155988
0	0	0	1.70243e-05	0	0	0	0	-6.87682e-06	-5.51255e-05	0.000131664	0.000199591
0	0	0	3.18494e-05	0	0	0	0	1.32571e-06	-4.9447e-05	0.000132774	0.000252549
0	0	0	4.71702e-05	0	0	0	0	1.03742e-05	-4.37768e-05	0.0001333	0.000310332
0	0	0	6.36049e-05	0	0	0	0	2.03227e-05	-3.77752e-05	0.000133372	0.000375123
0	0	0	8.25056e-05	0	0	0	0	3.12803e-05	-3.06875e-05	0.000133213	0.0004517
0	0	0	0.000103688	0	0	0	0	4.32296e-05	-2.26095e-05	0.00013276	0.000539426
0	0	0	0.000126968	0	0	0	0	5.61529e-05	-1.36369e-05	0.000131952	0.000637665
0	0	0	0.000152161	0	0	0	0	7.00326e-05	-3.8654e-06	0.000130726	0.00074578
0	0	0	0.000179082	0	0	0	0	8.4851e-05	6.60937e-06	0.00012902	0.000863136
0	0	0	0.000206855	0	0	0	0	0.00010061	1.73209e-05	0.000126577	0.000986805
0	0	0	0.000235097	0	0	0	0	0.000117329	2.80639e-05	0.000123288	0.00111553
0	0	0	0.000264363	0	0	0	0	0.000135019	3.91343e-05	0.000119308	0.00125119
0	0	0	0.000295208	0	0	0	0	0.00015369	5.08284e-05	0.000114796	0.00139566
0	0	0	0.000328187	0	0	0	0	0.000173353	6.3442e-05	0.000109908	0.0015508

## Sheet: Fig. 4c
Arrhenatherum elatius	Brachypodium pinnatum	Bromus erectus	Carex sempervirens	Cynosurus cristatus	Dactylis glomerata	Elymus hispidus	Festuca rubra	Festuca violacea	Nardus stricta	Poa alpina	Sesleria caerulea
0.000815445	0.000672354	0.00166067	0	6.56911e-05	4.72772e-06	0.103664	3.76625e-06	0	8.7082e-07	0	2.53427e-05
0.00129017	0.000941641	0.00191184	0	9.17209e-05	0.0002301	0.0944208	0.000110011	0	4.00697e-07	0	2.32892e-05
0.00174255	0.00119857	0.00215169	0	0.000117087	0.000447112	0.0855719	0.000212497	0	-1.8649e-08	0	2.13694e-05
0.00217033	0.00144178	0.00237806	0	0.000141489	0.00065399	0.0771844	0.000310641	0	-3.75441e-07	0	1.95866e-05
0.00257126	0.00166991	0.00258878	0	0.000164622	0.000848961	0.069325	0.000403859	0	-6.57903e-07	0	1.79437e-05
0.00294308	0.00188161	0.0027817	0	0.000186185	0.00103025	0.0620608	0.000491566	0	-8.54258e-07	0	1.64441e-05
0.00328693	0.00207768	0.00295823	0	0.000206348	0.00119883	0.0553439	0.000574071	0	-9.72053e-07	0	1.5094e-05
0.0036061	0.00226022	0.00312177	0	0.000225565	0.00135731	0.0490651	0.000652242	0	-1.02906e-06	0	1.38949e-05
0.00390155	0.00242977	0.00327312	0	0.000243961	0.00150645	0.0431992	0.000726335	0	-1.02886e-06	0	1.28421e-05
0.00417424	0.00258687	0.00341309	0	0.000261664	0.00164696	0.0377213	0.000796604	0	-9.75014e-07	0	1.19312e-05
0.00442513	0.00273205	0.00354246	0	0.000278798	0.00177958	0.0326064	0.000863305	0	-8.71094e-07	0	1.11579e-05
0.00465519	0.00286586	0.00366206	0	0.000295489	0.00190505	0.0278293	0.000926693	0	-7.20671e-07	0	1.05176e-05
0.00485879	0.00298541	0.00376758	0	0.000311069	0.0020191	0.0235022	0.000985493	0	-4.86309e-07	0	1.00486e-05
0.00503265	0.003089	0.00385646	0	0.000325137	0.00211924	0.0196971	0.00103893	0	-1.47902e-07	0	9.77222e-06
0.00518122	0.00317887	0.00393204	0	0.000338221	0.00220884	0.0163291	0.00108801	0	2.6499e-07	0	9.65818e-06
0.00530894	0.0032573	0.00399766	0	0.000350848	0.00229125	0.0133133	0.00113375	0	7.22806e-07	0	9.67628e-06
0.00542024	0.00332653	0.00405668	0	0.000363546	0.00236986	0.0105647	0.00117715	0	1.19599e-06	0	9.79634e-06
0.00551956	0.00338883	0.00411245	0	0.000376843	0.00244802	0.0079984	0.00121923	0	1.65497e-06	0	9.98816e-06
0.00559842	0.00343838	0.00415322	0	0.000389752	0.00251912	0.0060534	0.00125847	0	2.21098e-06	0	1.02604e-05
0.00564923	0.00347072	0.00417123	0	0.000401382	0.00257735	0.00498114	0.00129333	0	2.9347e-06	0	1.06459e-05
0.00567781	0.00349018	0.00417581	0	0.000412397	0.00262728	0.00441515	0.00132471	0	3.73575e-06	0	1.11502e-05
0.00568999	0.00350109	0.00417628	0	0.000423466	0.00267347	0.00398896	0.00135352	0	4.52373e-06	0	1.17791e-05
0.00569157	0.00350778	0.00418197	0	0.000435254	0.00272051	0.0033361	0.00138065	0	5.20827e-06	0	1.25383e-05
0.00564206	0.00348188	0.00414559	0	0.000444774	0.00274633	0.00340827	0.00139899	0	6.08466e-06	0	1.37332e-05
0.00551655	0.00340606	0.00403667	0	0.000449941	0.00273598	0.00496513	0.00140421	0	7.36993e-06	0	1.55135e-05
0.00534428	0.00330119	0.00388983	0	0.000452778	0.00270471	0.00735207	0.00140133	0	8.85637e-06	0	1.76521e-05
0.00515446	0.00318811	0.00373966	0	0.000455303	0.00266775	0.0099145	0.00139539	0	1.03362e-05	0	1.99217e-05
0.00497633	0.00308769	0.00362076	0	0.00045954	0.00264037	0.0119978	0.00139143	0	1.16018e-05	0	2.20949e-05
0.0048391	0.0030208	0.00356774	0	0.000467507	0.00263779	0.0129475	0.0013945	0	1.24454e-05	0	2.39445e-05
0.00468866	0.00292416	0.00349733	0	0.00047977	0.0026541	0.0131595	0.00139937	0	1.31637e-05	-6.42406e-09	2.5712e-05
0.00447691	0.00275572	0.00334717	0	0.000494382	0.00267133	0.013419	0.00139907	0	1.40706e-05	-2.14785e-08	2.772e-05
0.00424213	0.00256814	0.00318318	0	0.000509595	0.00268665	0.0136556	0.00139599	0	1.49834e-05	-3.88365e-08	2.98632e-05
0.00402258	0.00241409	0.0030713	0	0.000523665	0.00269725	0.0137984	0.00139254	0	1.57195e-05	-5.21716e-08	3.20363e-05
0.00385654	0.00234625	0.00307746	0	0.000534846	0.00270031	0.013777	0.00139111	0	1.60963e-05	-5.5157e-08	3.41338e-05
0.00373938	0.00231701	0.00309934	-1.36375e-08	0.000548036	0.0027209	0.0134498	0.00139489	0	1.61153e-05	-1.45437e-07	3.61304e-05
0.00363749	0.00225988	0.00303357	-4.72096e-08	0.000567247	0.00277435	0.0128094	0.00140381	0	1.59364e-05	-3.70929e-07	3.80941e-05
0.0035456	0.0021992	0.00294446	-8.9706e-08	0.000589406	0.00284319	0.0119861	0.00141536	0	1.56146e-05	-6.5072e-07	4.00598e-05
0.00345847	0.00215928	0.00289632	-1.30116e-07	0.000611439	0.00290995	0.0111101	0.00142704	0	1.5205e-05	-9.03894e-07	4.20622e-05
0.00337085	0.00216446	0.00295347	-1.57429e-07	0.000630271	0.00295717	0.0103116	0.00143634	0	1.47626e-05	-1.04954e-06	4.41362e-05
0.00327748	0.00223906	0.00318024	-1.60635e-07	0.00064283	0.00296739	0.00972103	0.00144077	0	1.43426e-05	-1.00673e-06	4.63166e-05
0.00316994	0.00232745	0.00326173	-7.03915e-07	0.000649444	0.00293886	0.00902377	0.00142158	-3.13971e-08	1.31199e-05	-1.04985e-06	4.83207e-05
0.00305193	0.0023852	0.00302892	-1.98295e-06	0.000653583	0.00289031	0.00797219	0.00137551	-1.04961e-07	1.07507e-05	-1.35576e-06	4.9991e-05
0.00293636	0.00245346	0.002765	-3.43397e-06	0.000656877	0.00283503	0.00679672	0.00132317	-1.89751e-07	8.01182e-06	-1.69728e-06	5.15505e-05
0.00283619	0.00257338	0.00275313	-4.49322e-06	0.000660958	0.00278629	0.00572783	0.00128522	-2.54826e-07	5.68015e-06	-1.84723e-06	5.32221e-05
0.00276435	0.00278611	0.00327648	-4.59692e-06	0.000667459	0.00275737	0.00499595	0.00128228	-2.69245e-07	4.53248e-06	-1.57844e-06	5.52289e-05
0.0027114	0.00310957	0.00427997	-4.47729e-06	0.000665496	0.00272139	0.00455682	0.00129576	-4.88982e-07	3.57131e-06	-1.07941e-06	5.67595e-05
0.00266095	0.00351515	0.00548685	-4.95e-06	0.000648476	0.00265346	0.00419684	0.00129861	-1.0507e-06	1.66993e-06	-6.32781e-07	5.72537e-05
0.0026155	0.00397426	0.00684778	-5.57646e-06	0.000624459	0.00256982	0.00389248	0.00129883	-1.74451e-06	-5.88662e-07	-1.52626e-07	5.73111e-05
0.00257754	0.00445831	0.00831342	-5.9181e-06	0.000601506	0.00248672	0.00362017	0.00130445	-2.3605e-06	-2.62143e-06	4.46989e-07	5.75309e-05
0.00254959	0.0049387	0.00983444	-5.53636e-06	0.00058768	0.0024204	0.00335639	0.00132346	-2.68878e-06	-3.84534e-06	1.252e-06	5.85128e-05
0.00253413	0.00538684	0.0113615	-3.99264e-06	0.000591041	0.00238711	0.00307757	0.00136388	-2.51944e-06	-3.67739e-06	2.34833e-06	6.0856e-05
0.00252331	0.00575356	0.0130247	-1.73528e-06	0.0005903	0.00234459	0.00284306	0.0014132	-1.81756e-06	-2.16146e-06	3.99669e-06	6.22299e-05
0.00251059	0.0060475	0.0149339	5.94049e-07	0.000568193	0.00225724	0.00270233	0.00145817	-7.82044e-07	1.1785e-07	6.2265e-06	6.10609e-05
0.00250044	0.00632673	0.0170092	3.14391e-06	0.000538818	0.00215127	0.00261703	0.0015056	4.46257e-07	2.9325e-06	8.77678e-06	5.90838e-05
0.00249734	0.00664933	0.0191711	6.06287e-06	0.000516277	0.00205288	0.0025488	0.00156233	1.72648e-06	6.05445e-06	1.13866e-05	5.80338e-05
0.00250577	0.00707339	0.0213397	9.49947e-06	0.000514668	0.0019883	0.0024593	0.0016352	2.91777e-06	9.25566e-06	1.37949e-05	5.96458e-05
0.00253021	0.00765699	0.0234351	1.36023e-05	0.000548093	0.00198374	0.00231018	0.00173104	3.87927e-06	1.23081e-05	1.57407e-05	6.56549e-05
0.00256173	0.0083702	0.0253918	1.89839e-05	0.000618975	0.00201287	0.00214105	0.00185437	5.04023e-06	1.64261e-05	1.78777e-05	7.6408e-05
0.00259301	0.00914188	0.0272641	2.57768e-05	0.000714235	0.00203945	0.00200881	0.00200081	6.73174e-06	2.23696e-05	2.07575e-05	9.02892e-05
0.00263093	0.0099683	0.0291531	3.34095e-05	0.000824715	0.00207479	0.00190095	0.00216385	8.66567e-06	2.92285e-05	2.39659e-05	0.000106089
0.00268236	0.0108457	0.0311594	4.13104e-05	0.000941259	0.00213019	0.00180498	0.00233697	1.05539e-05	3.60927e-05	2.70889e-05	0.000122598
0.00275418	0.0117704	0.033384	4.89078e-05	0.00105471	0.00221696	0.00170841	0.00251365	1.21084e-05	4.20523e-05	2.97122e-05	0.000138607
0.00285327	0.0127387	0.0359276	5.56302e-05	0.00115591	0.00234639	0.00159874	0.00268737	1.30409e-05	4.61972e-05	3.14219e-05	0.000152905
0.00300011	0.0139269	0.0384659	6.38089e-05	0.00127762	0.00252724	0.00147734	0.00288752	1.36915e-05	5.00294e-05	3.27002e-05	0.000171618
0.00319441	0.015394	0.0407841	7.48296e-05	0.00144079	0.0027511	0.00135609	0.00313102	1.44884e-05	5.50321e-05	3.41546e-05	0.000198016
0.0034119	0.0169601	0.043147	8.67031e-05	0.00161853	0.00300353	0.00123824	0.00339271	1.52761e-05	6.02679e-05	3.55585e-05	0.000226616
0.00362829	0.0184453	0.0458195	9.74397e-05	0.00178395	0.00327008	0.00112706	0.00364737	1.58992e-05	6.47992e-05	3.66853e-05	0.000251931
0.00381932	0.0196696	0.0490666	0.00010505	0.00191016	0.00353632	0.00102581	0.00386984	1.62021e-05	6.76883e-05	3.73085e-05	0.000268477
0.00400581	0.0208145	0.0527644	0.000111584	0.00201959	0.00381157	0.000912724	0.0040758	1.61689e-05	6.93567e-05	3.73104e-05	0.000281699
0.0042173	0.02212	0.0566176	0.000119695	0.00214585	0.00411152	0.00077366	0.00429373	1.59275e-05	7.08056e-05	3.68279e-05	0.00029891
0.00444265	0.0234942	0.0606337	0.000128298	0.00227879	0.00443129	0.000623351	0.00451757	1.55372e-05	7.19673e-05	3.60159e-05	0.000317424
0.0046707	0.0248452	0.0648205	0.000136307	0.00240826	0.00476601	0.000476531	0.00474125	1.50577e-05	7.27741e-05	3.50292e-05	0.000334554
0.0048903	0.026081	0.0691856	0.000142636	0.00252411	0.00511083	0.00034793	0.00495872	1.45483e-05	7.31584e-05	3.40229e-05	0.000347614
0.0050903	0.0271096	0.0737365	0.0001462	0.00261621	0.00546088	0.000252282	0.00516392	1.40687e-05	7.30525e-05	3.3152e-05	0.000353919
0.00528491	0.0280739	0.0789626	0.000147263	0.00269107	0.00584047	0.000206461	0.00536422	1.31975e-05	7.1676e-05	3.18202e-05	0.000354468
0.00549058	0.0291218	0.0850151	0.000147051	0.0027616	0.00626285	0.00020274	0.00556841	1.17162e-05	6.88117e-05	2.96523e-05	0.000352484
0.00569954	0.0301697	0.0913948	0.000145921	0.0028273	0.00670657	0.000218954	0.00577259	9.98926e-06	6.52361e-05	2.71344e-05	0.000348615
0.00590398	0.0311338	0.0976023	0.000144229	0.00288763	0.00715013	0.000232934	0.00597284	8.38095e-06	6.17257e-05	2.47526e-05	0.000343504
0.00609613	0.0319304	0.103138	0.000142332	0.00294209	0.00757209	0.000222514	0.00616526	7.25556e-06	5.90571e-05	2.29932e-05	0.000337799
0.00631269	0.0325672	0.109007	0.000137744	0.00297116	0.00804232	0.000219548	0.00637341	6.17093e-06	5.61675e-05	2.12273e-05	0.000326603
0.0065779	0.0331182	0.116109	0.00012904	0.00296601	0.00861148	0.000257975	0.00661137	4.60752e-06	5.18966e-05	1.87526e-05	0.000307039
0.00686524	0.0335996	0.123792	0.000118169	0.00294211	0.00922921	0.000318753	0.00686109	2.81359e-06	4.6874e-05	1.59444e-05	0.000282777
0.00714818	0.0340275	0.131403	0.000107076	0.00291496	0.0098452	0.000382842	0.00710451	1.03739e-06	4.17293e-05	1.31782e-05	0.000257492
0.00740022	0.0344181	0.138291	9.77099e-05	0.00290005	0.0104091	0.000431199	0.00732356	-4.72836e-07	3.70923e-05	1.08295e-05	0.000234855
0.00759484	0.0347874	0.143801	9.20177e-05	0.00291285	0.0108705	0.000444785	0.00750017	-1.46883e-06	3.35925e-05	9.27355e-06	0.000218538
0.0077515	0.0349398	0.149022	8.66841e-05	0.00291247	0.0112833	0.000425345	0.00764135	-1.89497e-06	3.05362e-05	8.16234e-06	0.00020036
0.00790365	0.0347842	0.154999	7.85062e-05	0.00286856	0.0117181	0.000392389	0.00776797	-1.97475e-06	2.70461e-05	6.99674e-06	0.000173555
0.00804569	0.0344941	0.161012	6.95996e-05	0.0028125	0.0121501	0.000353523	0.00788276	-1.87853e-06	2.34775e-05	5.92579e-06	0.000143916
0.00817202	0.0342424	0.166344	6.208e-05	0.00277564	0.0125547	0.000316351	0.00798843	-1.77671e-06	2.01854e-05	5.09856e-06	0.000117241
0.00827707	0.0342025	0.170276	5.80632e-05	0.00278935	0.0129069	0.000288477	0.00808772	-1.83965e-06	1.75248e-05	4.6641e-06	9.93228e-05
0.00833781	0.0343669	0.173379	5.63971e-05	0.00285237	0.0132262	0.00025302	0.00818858	-1.84374e-06	1.51041e-05	4.38661e-06	8.83898e-05
0.00834867	0.0345849	0.176524	5.47268e-05	0.00293745	0.0135427	0.000195534	0.0082925	-1.54236e-06	1.2454e-05	4.03298e-06	7.8752e-05
0.00833022	0.0348156	0.179443	5.33633e-05	0.00303689	0.0138472	0.000127278	0.00839248	-1.07141e-06	9.81331e-06	3.75627e-06	7.03308e-05
0.00830302	0.0350178	0.181867	5.2618e-05	0.00314301	0.0141306	5.95095e-05	0.00848154	-5.66775e-07	7.42069e-06	3.70954e-06	6.30474e-05
0.00828765	0.0351502	0.183528	5.28018e-05	0.00324813	0.014384	3.48671e-06	0.00855269	-1.64342e-07	5.51489e-06	4.04585e-06	5.68233e-05
0.00830468	0.0351717	0.184157	5.4226e-05	0.00334456	0.0145982	-2.95319e-05	0.00859892	0	4.33463e-06	4.91827e-06	5.15796e-05
0.00836283	0.0353014	0.183852	5.77089e-05	0.00346504	0.01483	-4.39401e-05	0.00864883	0	3.23208e-06	5.92908e-06	4.97426e-05
0.00844533	0.0356803	0.182909	6.33639e-05	0.00363152	0.0151119	-5.24074e-05	0.00872144	0	1.67745e-06	6.74911e-06	5.25784e-05
0.00853453	0.0361501	0.18136	7.04457e-05	0.00382019	0.0153991	-5.60898e-05	0.00879532	0	8.65677e-08	7.63421e-06	5.82688e-05
0.00861279	0.0365527	0.179237	7.82083e-05	0.00400721	0.0156462	-5.61433e-05	0.0088491	0	-1.12476e-06	8.84024e-06	6.49955e-05
0.00866245	0.0367298	0.176573	8.59064e-05	0.00416876	0.0158081	-5.37237e-05	0.00886137	0	-1.5407e-06	1.06231e-05	7.09402e-05
0.00866586	0.0365234	0.173398	9.27941e-05	0.00428101	0.0158399	-4.99869e-05	0.00881073	0	-7.45459e-07	1.32385e-05	7.42845e-05
0.00861553	0.0358753	0.168838	9.98837e-05	0.00434425	0.015718	-3.33459e-05	0.00865683	0	9.57678e-07	1.71521e-05	7.63514e-05
0.00852603	0.0349158	0.162482	0.000108385	0.00438274	0.0154783	2.48833e-06	0.00840359	0	3.01608e-06	2.23157e-05	7.94643e-05
0.00841284	0.0337693	0.155061	0.00011785	0.00440865	0.0151641	4.84128e-05	0.00809598	0	5.47158e-06	2.82149e-05	8.33057e-05
0.00829141	0.0325602	0.147305	0.000127829	0.00443415	0.0148187	9.53248e-05	0.00777897	0	8.366e-06	3.43353e-05	8.75584e-05
0.00817719	0.031413	0.139945	0.000137874	0.00447142	0.0144854	0.000134121	0.00749752	0	1.17412e-05	4.01625e-05	9.19051e-05
0.00808566	0.030452	0.133711	0.000147536	0.00453261	0.0142076	0.000155699	0.00729661	0	1.56389e-05	4.51821e-05	9.60283e-05
0.00796364	0.0292552	0.1267	0.000157193	0.00455365	0.0138395	0.000169316	0.00706052	-2.33935e-07	1.96822e-05	5.07794e-05	0.000100203
0.00777756	0.0275507	0.117505	0.000167392	0.0045005	0.0132873	0.000187669	0.00670331	-7.80492e-07	2.37191e-05	5.79613e-05	0.000104797
0.00757227	0.0256882	0.1076	0.000177938	0.00443046	0.0126723	0.000206817	0.00631465	-1.4068e-06	2.8129e-05	6.56452e-05	0.000109631
0.00739263	0.0240176	0.0984597	0.000188633	0.0044008	0.0121158	0.000222818	0.00598421	-1.88e-06	3.32911e-05	7.2749e-05	0.000114525
0.00728348	0.0228886	0.0915585	0.000199284	0.0044688	0.0117391	0.000231729	0.00580164	-1.9672e-06	3.95848e-05	7.81902e-05	0.000119302
0.00723238	0.0220124	0.0856899	0.000209547	0.00461361	0.0114629	0.000235106	0.00574017	-2.13427e-06	4.78565e-05	8.24406e-05	0.00012354
0.00719381	0.0209494	0.0790153	0.000219418	0.00477438	0.0111437	0.000237132	0.00570824	-2.78328e-06	5.81552e-05	8.66672e-05	0.000127238
0.00716303	0.0198228	0.0720608	0.000229207	0.00494844	0.010807	0.000237807	0.0056983	-3.58571e-06	6.96636e-05	9.08309e-05	0.000130847
0.00713528	0.0187561	0.0653523	0.000239224	0.00513312	0.0104784	0.000237132	0.00570281	-4.21304e-06	8.15647e-05	9.48927e-05	0.000134815
0.00710583	0.0178725	0.0594158	0.000249778	0.00532575	0.0101833	0.000235106	0.00571423	-4.33674e-06	9.30412e-05	9.88133e-05	0.000139593
0.00706992	0.0172954	0.0547775	0.000261179	0.00552366	0.00994725	0.000231729	0.00572503	-3.62829e-06	0.000103276	0.000102554	0.000145632
0.00702263	0.0170519	0.0513044	0.000274838	0.00577319	0.00973562	0.000222818	0.0057817	-1.73332e-06	0.000115397	0.000105498	0.000154405
0.0069672	0.0170217	0.0484104	0.000290935	0.0060926	0.0095092	0.000206817	0.00590785	1.09865e-06	0.000131289	0.00010748	0.000165944
0.00691107	0.0171072	0.0459417	0.000307937	0.00643707	0.00928638	0.000187669	0.00606159	4.2903e-06	0.000148267	0.000109131	0.000178534
0.00686169	0.0172108	0.0437444	0.000324312	0.00676176	0.00908554	0.000169316	0.00620108	7.26432e-06	0.000163647	0.000111086	0.000190456
0.00682652	0.0172348	0.0416646	0.000338526	0.00702185	0.00892507	0.000155699	0.00628444	9.44338e-06	0.000174744	0.000113979	0.000199996
0.00681354	0.0174772	0.0404803	0.000352682	0.0072953	0.00885788	0.000139732	0.00639334	1.17208e-05	0.000183635	0.000117622	0.000209207
0.00682097	0.0181649	0.0406993	0.000369041	0.00765807	0.00889543	0.000114654	0.00660353	1.50048e-05	0.000193593	0.000121343	0.000220474
0.00684158	0.0190946	0.0417621	0.000386316	0.00806236	0.0089939	8.48964e-05	0.00686423	1.87406e-05	0.000203728	0.000125044	0.000232576
0.00686815	0.0200631	0.0431094	0.000403219	0.00846034	0.0091095	5.48922e-05	0.00712465	2.23732e-05	0.000213148	0.000128627	0.000244293
0.00689347	0.0208667	0.0441818	0.000418462	0.00880421	0.0091984	2.90729e-05	0.00733402	2.53479e-05	0.000220961	0.000131995	0.000254406
0.00691031	0.0213023	0.0444199	0.000430755	0.00904614	0.00921679	1.18704e-05	0.00744156	2.71096e-05	0.000226278	0.000135051	0.000261694
0.00698246	0.0217061	0.0450695	0.000438855	0.00926697	0.00929293	2.98016e-07	0.00752357	2.8275e-05	0.000227585	0.000137898	0.00026591
0.00713964	0.0224081	0.0471436	0.000443746	0.00954437	0.00951749	-1.11471e-05	0.00765946	2.96562e-05	0.000225368	0.000140684	0.000268276
0.00732353	0.0231952	0.0497337	0.000447483	0.00982574	0.00979031	-2.18069e-05	0.00780309	3.09921e-05	0.000221734	0.000143375	0.000269775
0.00747586	0.0238546	0.0519313	0.000452121	0.0100585	0.0100113	-3.10234e-05	0.00790835	3.20214e-05	0.000218791	0.000145938	0.00027139
0.00753831	0.0241731	0.0528279	0.000459713	0.0101901	0.0100802	-3.81385e-05	0.00792912	3.24832e-05	0.000218648	0.00014834	0.000274105
0.00752072	0.0241571	0.0526357	0.000469333	0.0101999	0.00999638	-3.94135e-05	0.00781924	3.22831e-05	0.000218847	0.000150867	0.000277815
0.0074764	0.0239854	0.0522136	0.000478712	0.0101227	0.0098428	-3.3592e-05	0.00759491	3.16021e-05	0.000216393	0.000153718	0.000281612
0.00741226	0.0237041	0.0516232	0.000487894	0.00998849	0.00964454	-2.37389e-05	0.00730358	3.05924e-05	0.000212589	0.000156724	0.000285277
0.00733524	0.0233591	0.0509262	0.000496921	0.0098273	0.00942672	-1.29195e-05	0.00699269	2.94057e-05	0.00020874	0.000159715	0.000288591
0.00725225	0.0229965	0.0501842	0.000505838	0.00966922	0.00921445	-4.19863e-06	0.00670968	2.81942e-05	0.000206148	0.000162523	0.000291336
0.00717022	0.0226623	0.0494589	0.000514687	0.00954431	0.00903288	-6.41486e-07	0.00650201	2.71096e-05	0.000206116	0.000164979	0.000293294
0.00706559	0.0221281	0.0482841	0.000522525	0.00934895	0.00881019	-6.04468e-07	0.00626752	2.52507e-05	0.000206585	0.000166897	0.000294072
0.00692357	0.0212657	0.0464344	0.000528992	0.00901575	0.00849583	-4.49091e-07	0.00592173	2.21258e-05	0.000205417	0.00016839	0.000293758
0.00676425	0.0202713	0.0443321	0.000535015	0.00862911	0.00814674	-2.48075e-07	0.00553856	1.85014e-05	0.0002038	0.000169735	0.000292851
0.0066077	0.0193411	0.0423999	0.000541515	0.00827347	0.00781986	-7.41386e-08	0.00519194	1.51438e-05	0.000202922	0.00017121	0.000291849
0.00647401	0.0186713	0.0410603	0.000549418	0.00803324	0.00757213	0	0.00495579	1.28197e-05	0.00020397	0.000173093	0.000291249
0.006377	0.0181898	0.0403344	0.000555577	0.00788889	0.00740463	0	0.00483055	1.06949e-05	0.000208122	0.000174731	0.000288934
0.00630619	0.0176982	0.0398731	0.000557837	0.00775948	0.00727003	0	0.00475397	7.7243e-06	0.000214932	0.000175543	0.000283506
0.00624511	0.0172033	0.0395436	0.000558603	0.00763728	0.00715271	0	0.00470599	4.35722e-06	0.000223156	0.000175917	0.000276536
0.00617732	0.016712	0.0392133	0.000560281	0.00751457	0.00703704	0	0.00466651	1.04313e-06	0.000231548	0.00017624	0.000269597
0.00608636	0.0162311	0.0387495	0.000565276	0.00738363	0.00690739	0	0.00461547	-1.76852e-06	0.000238863	0.000176898	0.000264263
0.00595581	0.0157675	0.0380194	0.000575996	0.00723673	0.00674814	0	0.00453278	-3.62829e-06	0.000243856	0.000178279	0.000262106
0.00577009	0.0153571	0.0371341	0.00059057	0.00709569	0.00655455	0	0.00445096	-4.31168e-06	0.000249968	0.000180022	0.000263047
0.00554021	0.0150053	0.0362649	0.000605837	0.00697592	0.00634044	0	0.00440169	-4.17668e-06	0.000259762	0.000181608	0.000265456
0.00528953	0.0146729	0.0353689	0.000622263	0.00686007	0.00611804	0	0.00436363	-3.64763e-06	0.000270681	0.000183192	0.000268578
0.00504143	0.0143209	0.0344036	0.000640315	0.0067308	0.00589955	0	0.00431549	-3.14886e-06	0.000280167	0.000184925	0.000271659
0.00481927	0.01391	0.0333262	0.000660458	0.00657076	0.0056972	0	0.00423593	-3.1047e-06	0.000285661	0.000186962	0.000273944
0.00458708	0.0134322	0.032074	0.000684594	0.00637652	0.00548773	0	0.00412865	-3.10013e-06	0.000287015	0.000189641	0.000276253
0.00430903	0.0129179	0.0306618	0.00071312	0.00616243	0.00525077	0	0.00401433	-2.5883e-06	0.000286346	0.000193025	0.000279591
0.00400868	0.0123858	0.0291627	0.000744243	0.00593785	0.0050028	0	0.0038972	-1.79579e-06	0.000284491	0.000196854	0.000283478
0.00370959	0.0118546	0.0276499	0.000776172	0.00571215	0.00476034	0	0.00378146	-9.49185e-07	0.000282289	0.000200868	0.000287435
0.00343531	0.0113432	0.0261966	0.000807116	0.0054947	0.00453987	0	0.00367133	-2.7506e-07	0.000280577	0.000204805	0.000290982
0.00320942	0.0108702	0.024876	0.000835283	0.00529486	0.00435791	0	0.00357102	0	0.000280194	0.000208406	0.000293641
0.00300888	0.0103882	0.0235769	0.000863226	0.00507245	0.00417782	0	0.00343055	0	0.000276314	0.00021083	0.000294869
0.00280154	0.0098611	0.022187	0.000893711	0.00480457	0.00397021	0	0.00322894	0	0.000266374	0.000212063	0.000294985
0.0025973	0.00932502	0.0207777	0.000925268	0.00452654	0.00376247	0	0.00301393	0	0.000254597	0.000213082	0.000294806
0.00240601	0.00881607	0.0194201	0.000956426	0.00427365	0.00358195	0	0.00283324	0	0.000245209	0.000214864	0.000295145
0.00223757	0.00837034	0.0181857	0.000985715	0.00408123	0.00345602	0	0.00273462	0	0.000242437	0.000218386	0.000296818
0.00207179	0.00796855	0.016883	0.00102033	0.00388968	0.00333796	0	0.00264658	0	0.000243847	0.000222353	0.000301356
0.00189028	0.00757052	0.015356	0.00106481	0.00364012	0.00318263	0	0.00249473	0	0.00024466	0.00022531	0.00030876
0.00170561	0.00718098	0.0137291	0.00111374	0.00336886	0.00301974	0	0.00232249	0	0.000245582	0.000227987	0.000317552
0.00153035	0.00680465	0.0121264	0.00116169	0.00311224	0.00287903	0	0.00217327	0	0.00024732	0.000231116	0.000326256
0.00137707	0.00644626	0.0106722	0.00120323	0.0029066	0.00279022	0	0.00209049	0	0.000250579	0.000235429	0.000333394
0.00125831	0.00611052	0.00949088	0.00123293	0.00278827	0.00278304	0	0.00211755	0	0.000256066	0.000241657	0.000337488
0.00118401	0.00578422	0.00843721	0.00125238	0.00272779	0.00288104	0	0.00225095	0	0.000262252	0.000249316	0.000339232
0.00114477	0.00545718	0.00733312	0.00126785	0.00267695	0.00306014	0	0.00244284	0	0.000267946	0.000257462	0.000340388
0.00112424	0.00513872	0.00625352	0.00128094	0.00264395	0.00327862	0	0.00267009	0	0.000274358	0.000266143	0.000341082
0.00110604	0.00483814	0.00527335	0.00129326	0.00263701	0.00349478	0	0.0029096	0	0.000282701	0.000275405	0.000341441
0.00107381	0.00456476	0.00446752	0.00130641	0.00266434	0.0036669	0	0.00313826	0	0.000294184	0.000285295	0.00034159
0.00106434	0.0043395	0.00397449	0.00131181	0.00275272	0.00385307	0	0.00340455	-1.08441e-08	0.000306164	0.000295136	0.000340402
0.00110895	0.00416531	0.00379966	0.00130414	0.00290881	0.00411679	0	0.00375207	-3.75657e-08	0.000316496	0.00030464	0.000337257
0.00118303	0.00402455	0.00381834	0.00128988	0.00311061	0.00442445	0	0.00415045	-7.14491e-08	0.000327144	0.000314433	0.000333043
0.00126197	0.00389956	0.00390584	0.00127555	0.00333615	0.00474242	0	0.00456929	-1.03778e-07	0.000340074	0.000325141	0.000328648
0.00132118	0.00377269	0.00393749	0.00126763	0.00356345	0.00503709	0	0.00497821	-1.25838e-07	0.000357251	0.000337391	0.000324959
0.00133604	0.00362631	0.00378861	0.00127261	0.00377051	0.00527485	0	0.00534681	-1.28911e-07	0.000380638	0.000351809	0.000322863
0.00132558	0.00345823	0.00358338	0.00126202	0.00401749	0.00548545	0	0.00569586	-2.01327e-06	0.000407279	0.000368898	0.000315636
0.00132226	0.0032848	0.00349707	0.0012168	0.00435273	0.0057159	0	0.00606556	-6.62851e-06	0.000433833	0.000388254	0.000299436
0.00132171	0.00311612	0.00348165	0.00115758	0.00473656	0.0059585	0	0.0064547	-1.23899e-05	0.000461689	0.000409144	0.000279471
0.00131953	0.00296232	0.00348905	0.001105	0.00512927	0.00620554	0	0.00686208	-1.77128e-05	0.000492235	0.000430839	0.000260953
0.00131132	0.00283351	0.00347125	0.00107971	0.00549119	0.00644931	0	0.00728649	-2.10124e-05	0.000526859	0.000452606	0.00024909
0.00129271	0.00273979	0.00338019	0.00110235	0.00578262	0.00668208	0	0.00772674	-2.07041e-05	0.000566952	0.000473715	0.000249094
0.00125714	0.00265157	0.00322306	0.00115161	0.00606736	0.00692382	0	0.00821303	-2.19287e-05	0.000614346	0.000496244	0.000249466
0.0012057	0.00254449	0.00304822	0.00119753	0.00641214	0.00718988	0	0.00875827	-2.85189e-05	0.000668466	0.00052179	0.000239936
0.00114549	0.00243658	0.00286939	0.00124778	0.00678164	0.00746565	0	0.00933523	-3.6928e-05	0.000727082	0.000548901	0.000227559
0.0010836	0.00234586	0.00270027	0.00131001	0.00714055	0.00773654	0	0.00991669	-4.36092e-05	0.000787964	0.000576122	0.000219389
0.0010271	0.00229035	0.00255458	0.00139188	0.00745355	0.00798793	0	0.0104754	-4.50158e-05	0.000848884	0.000602001	0.000222481
0.00098309	0.00228807	0.00244602	0.00150104	0.00768532	0.00820521	0	0.0109843	-3.76009e-05	0.000907613	0.000625084	0.000243888
0.000938627	0.00237977	0.00239112	0.00166352	0.00787685	0.00842474	0	0.0115257	-2.3089e-05	0.000975941	0.000644377	0.000282639
0.000881677	0.00255976	0.00238133	0.00187967	0.00807919	0.00867249	0	0.0121541	-5.87696e-06	0.00106016	0.000661171	0.000330819
0.000820695	0.00277647	0.00239273	0.00211861	0.00827212	0.0089183	0	0.0128003	1.35733e-05	0.00114979	0.000677438	0.000385072
0.000764136	0.0029783	0.00240141	0.00234946	0.00843542	0.009132	0	0.0133951	3.47996e-05	0.00123437	0.000695152	0.000442042
0.000720455	0.00311366	0.00238345	0.00254137	0.00854887	0.00928343	0	0.0138691	5.73399e-05	0.0013034	0.000716285	0.00049837
0.000684703	0.00327128	0.00237918	0.00276282	0.00863857	0.00942905	0	0.0143663	8.93083e-05	0.00137353	0.000743406	0.000572746
0.000647317	0.00353645	0.00242789	0.0030716	0.00873377	0.00962121	0	0.0150126	0.000134689	0.00146145	0.000775918	0.000676426
0.000609828	0.00385246	0.00250408	0.00342073	0.00881905	0.00982353	0	0.0157115	0.000186826	0.00155673	0.000811046	0.000794907
0.000573772	0.00416257	0.00258225	0.00376327	0.00887897	0.00999963	0	0.0163665	0.000239063	0.00164896	0.000846015	0.000913685
0.000540682	0.00441007	0.00263693	0.00405225	0.00889809	0.0101131	0	0.016881	0.000284744	0.00172772	0.000878051	0.00101826
0.000512092	0.00453823	0.0026426	0.00424073	0.00886097	0.0101277	0	0.0171586	0.000317212	0.00178259	0.00090438	0.00109412
0.000495644	0.00461862	0.00262754	0.00439147	0.00877167	0.0101072	0	0.0173487	0.000346821	0.00182899	0.00093392	0.00115393
0.00049289	0.0047363	0.00262856	0.0045757	0.00864735	0.010114	0	0.0176057	0.000384252	0.00188292	0.000972459	0.00121767
0.000496226	0.00485473	0.00263302	0.00475915	0.00849226	0.0101089	0	0.0178406	0.000423346	0.00193484	0.00101252	0.00128186
0.000498045	0.00493738	0.00262824	0.00490757	0.00831064	0.0100526	0	0.0179644	0.000457939	0.00197523	0.00104661	0.00134302
0.000490744	0.00494772	0.00260156	0.00498668	0.00810675	0.00990595	0	0.017888	0.000481871	0.00199455	0.00106728	0.00139767
0.000479134	0.004869	0.00254625	0.00493309	0.00782478	0.00961283	0	0.0175359	0.000489665	0.00199333	0.00107639	0.00141098
0.000471821	0.00472477	0.00246984	0.0047485	0.00743564	0.00918005	0	0.0169495	0.000484349	0.00198006	0.0010814	0.00137072
0.000466889	0.0045389	0.00238109	0.00449633	0.00698365	0.00866299	0	0.0162154	0.000472514	0.00195713	0.00108313	0.00130729
0.00046242	0.00433524	0.00228874	0.00423997	0.00651313	0.00811706	0	0.0154201	0.000460752	0.00192694	0.00108243	0.00125108
0.000456497	0.00413767	0.00220154	0.00404281	0.00606839	0.00759766	0	0.0146502	0.000455655	0.00189189	0.00108014	0.00123249
0.000447205	0.00397006	0.00212826	0.00396826	0.00569374	0.00716018	0	0.0139923	0.000463815	0.00185438	0.00107708	0.00128193
0.000433431	0.00373421	0.0020394	0.00374708	0.00530741	0.00666163	0	0.0131884	0.000465538	0.00179942	0.00106419	0.00132283
0.000416566	0.00336971	0.00191467	0.00322179	0.00483604	0.00599472	0	0.0120582	0.000447024	0.00171936	0.0010377	0.00129689
0.000398449	0.00295712	0.00177662	0.00262344	0.00433651	0.00526835	0	0.0108049	0.000423705	0.00162764	0.00100642	0.00126193
0.000380917	0.00257699	0.0016478	0.00218306	0.00386575	0.00459144	0	0.00963179	0.00041101	0.00153769	0.000979161	0.00127575
0.00036581	0.00230989	0.00155076	0.00213169	0.00348066	0.00407292	0	0.00874198	0.000424372	0.00146294	0.000964738	0.00139615
0.000352167	0.00209232	0.00147382	0.00230017	0.00313131	0.00362723	0	0.00795005	0.000445082	0.00138252	0.000949404	0.00161409
0.000338013	0.00182603	0.00139255	0.00240998	0.00274573	0.0031219	0	0.00699653	0.000451072	0.00127534	0.000919205	0.00187417
0.000323662	0.00153943	0.00131042	0.00252817	0.00234778	0.00259547	0	0.00597361	0.000452727	0.00115449	0.000882638	0.00216473
0.000309428	0.00126096	0.00123091	0.00272176	0.00196131	0.00208647	0	0.00497348	0.000460432	0.0010331	0.000848202	0.00247409
0.000295624	0.00101903	0.00115748	0.00305778	0.00161017	0.00163344	0	0.00408832	0.000484572	0.000924249	0.000824392	0.00279057
0.000282563	0.000842069	0.00109359	0.00360326	0.0013182	0.00127493	0	0.00341033	0.000535535	0.000841057	0.000819707	0.0031025
0.0002714	0.000750463	0.00105404	0.0044993	0.00105494	0.00100055	0	0.00286157	0.000602636	0.000750887	0.000818145	0.00350158
0.000262316	0.00072321	0.00104106	0.00572216	0.00078477	0.00076749	0	0.00232099	0.00067185	0.000629181	0.000805081	0.0040319
0.000254167	0.000726649	0.00103928	0.0070916	0.000523851	0.000565648	0	0.00181609	0.00074855	0.000501155	0.000791073	0.0046104
0.000245807	0.000727117	0.00103332	0.00842737	0.000288333	0.000384914	0	0.00137435	0.000838108	0.000392026	0.000786679	0.005154
0.00023609	0.000690953	0.00100784	0.00954923	9.4372e-05	0.00021518	0	0.00102327	0.000945894	0.000327012	0.00080246	0.00557961
0.000225787	0.000655757	0.000971893	0.0107502	-3.66625e-05	9.75911e-05	0	0.000796239	0.00110591	0.000253274	0.000829108	0.00598567
0.000216226	0.000667862	0.000942692	0.0123216	-0.00010792	6.02204e-05	0	0.000687077	0.00132862	0.000125734	0.000853726	0.00648976
0.000207109	0.000706704	0.000917025	0.0140813	-0.000140028	7.33553e-05	0	0.000663886	0.0015841	-1.87515e-05	0.000881491	0.00703759
0.000198135	0.00075172	0.000891688	0.0158466	-0.000153614	0.000107283	0	0.000694769	0.00184243	-0.000143327	0.000917579	0.00757482
0.000189004	0.000782346	0.000863475	0.0174351	-0.000169307	0.000132291	0	0.000747832	0.00207369	-0.000211136	0.000967166	0.00804715
0.000179416	0.00077802	0.000829179	0.0186644	-0.000207732	0.000118668	0	0.000791178	0.00224794	-0.000185322	0.00103543	0.00840027
0.000167749	0.000757743	0.000784195	0.019877	-0.000222634	0.000122864	0	0.000940892	0.00243212	-8.80772e-05	0.00113238	0.00869925
0.000153661	0.000749042	0.000729977	0.0213829	-0.000176652	0.000194971	0	0.0012684	0.00268014	3.3789e-05	0.00125597	0.00902274
0.000138775	0.000744138	0.000672413	0.0229511	-0.000103764	0.000295736	0	0.0016748	0.0029426	0.000180206	0.00139329	0.00933679
0.000124712	0.000735254	0.000617387	0.0243503	-3.79448e-05	0.000385905	0	0.00206122	0.00317007	0.000351103	0.00153143	0.00960745
0.000113093	0.000714611	0.000570786	0.0253495	-1.31707e-05	0.000426224	0	0.00232877	0.00331313	0.000546409	0.00165747	0.00980078
0.0001024	0.000675624	0.000524306	0.0261019	-8.66335e-06	0.000440317	0	0.00257298	0.0033973	0.000815654	0.00179575	0.00990356
9.0562e-05	0.000621549	0.00046906	0.0268715	1.37039e-05	0.000472123	0	0.00292092	0.00347718	0.00118067	0.00196811	0.00993713
7.83753e-05	0.000559381	0.000410056	0.0275934	4.59774e-05	0.000512862	0	0.00332102	0.00354697	0.00159985	0.00215795	0.00991937
6.66357e-05	0.000496112	0.000352305	0.0282024	8.02038e-05	0.000553754	0	0.00372169	0.00360089	0.00203157	0.00234867	0.00986815
5.61394e-05	0.000438735	0.000300815	0.0286338	0.00010843	0.000586018	0	0.00407136	0.00363313	0.00243423	0.00252366	0.00980134
4.76822e-05	0.000394243	0.000260597	0.0288225	0.000122701	0.000600872	0	0.00431844	0.0036379	0.00276619	0.00266633	0.00973683
4.23027e-05	0.00035245	0.000232829	0.0286563	0.000131186	0.000605941	0	0.00454819	0.00358696	0.00312879	0.00281728	0.00960259
3.95862e-05	0.000302613	0.000212912	0.0281629	0.000144923	0.00061304	0	0.00484495	0.00347702	0.00360106	0.00300761	0.00935565
3.81485e-05	0.00025089	0.00019718	0.0274867	0.00016026	0.000619675	0	0.00515578	0.00333972	0.004108	0.00320651	0.00905747
3.66054e-05	0.00020344	0.000181972	0.0267721	0.000173548	0.000623352	0	0.00542772	0.00320668	0.0045746	0.00338315	0.00876955
3.35726e-05	0.000166422	0.000163625	0.0261635	0.000181137	0.000621579	0	0.00560783	0.00310955	0.00492585	0.00350671	0.00855336
2.99026e-05	0.000139548	0.000145344	0.0254457	0.000185063	0.00061191	0	0.00572557	0.00299572	0.00524247	0.00360589	0.00836378
2.7151e-05	0.000117564	0.000131696	0.0243983	0.000189383	0.000595307	0	0.00583988	0.00281328	0.00562614	0.00372052	0.00812847
2.49889e-05	9.91732e-05	0.000121061	0.0231589	0.000193478	0.00057439	0	0.00594203	0.00259484	0.00603322	0.00383646	0.00786805
2.30876e-05	8.3079e-05	0.000111815	0.0218648	0.000196726	0.000551775	0	0.00602329	0.00237301	0.00642008	0.00393955	0.00760318
2.1118e-05	6.79851e-05	0.000102339	0.0206532	0.000198509	0.00053008	0	0.00607492	0.00218043	0.00674309	0.00401566	0.00735448
1.87512e-05	5.25949e-05	9.10114e-05	0.0196615	0.000198205	0.000511923	0	0.0060882	0.0020497	0.00695862	0.00405064	0.00714258
1.60946e-05	4.21435e-05	7.94597e-05	0.0186864	0.000193762	0.000490929	0	0.00602452	0.00193452	0.00706638	0.00404145	0.00695436
1.35137e-05	3.98212e-05	6.99072e-05	0.0175163	0.000185108	0.00046212	0	0.00587856	0.00178422	0.00711147	0.00400195	0.00676317
1.10669e-05	4.12645e-05	6.16239e-05	0.0162768	0.000174602	0.000430216	0	0.0056915	0.0016249	0.00711843	0.00394341	0.0065694
8.81275e-06	4.21101e-05	5.38798e-05	0.0150932	0.000164602	0.000399932	0	0.0055045	0.00148268	0.00711175	0.00387708	0.00637344
6.80962e-06	3.79946e-05	4.59452e-05	0.0140912	0.000157465	0.000375986	0	0.00535877	0.00138365	0.00711595	0.0038142	0.00617565
5.24728e-06	3.08408e-05	3.92366e-05	0.0131059	0.000149588	0.000352864	0	0.00517424	0.00133999	0.00703723	0.00371003	0.0059572
4.16839e-06	2.51781e-05	3.50606e-05	0.0119529	0.000137256	0.000323955	0	0.00487863	0.00133593	0.006811	0.00353417	0.00570927
3.41077e-06	2.05531e-05	3.25222e-05	0.0107276	0.000122653	0.000292335	0	0.00452477	0.00135564	0.00650563	0.00331945	0.00544733
2.81223e-06	1.65123e-05	3.07262e-05	0.00952567	0.000107969	0.000261078	0	0.00416545	0.00138333	0.00618947	0.00309866	0.00518682
2.21058e-06	1.26023e-05	2.87774e-05	0.00844253	9.53877e-05	0.000233259	0	0.0038535	0.00140316	0.00593089	0.00290462	0.00494319
1.44365e-06	8.36941e-06	2.57809e-05	0.00757377	8.70975e-05	0.000211952	0	0.00364173	0.00139933	0.00579825	0.00277012	0.00473191
7.51713e-07	4.72601e-06	2.21552e-05	0.00683797	8.22128e-05	0.000197124	0	0.00349691	0.0013694	0.00575303	0.00265452	0.0045076
3.98317e-07	2.54883e-06	1.88895e-05	0.00610713	7.82027e-05	0.000185894	0	0.00335354	0.00132829	0.0057105	0.00250723	0.00423583
2.56184e-07	1.3312e-06	1.59446e-05	0.00540696	7.47857e-05	0.000177064	0	0.00321608	0.00128621	0.00566962	0.00234622	0.00394844
1.98035e-07	5.66471e-07	1.32811e-05	0.00476313	7.168e-05	0.000169435	0	0.00308894	0.00125338	0.00562939	0.00218943	0.00367725
9.65905e-08	-2.52016e-07	1.08597e-05	0.00420136	6.86039e-05	0.000161808	0	0.00297657	0.00124002	0.00558878	0.00205481	0.00345412
-1.7543e-07	-1.63092e-06	8.64118e-06	0.00374734	6.52757e-05	0.000152985	0	0.00288339	0.00125634	0.00554678	0.00196032	0.00331088
-5.00662e-07	-2.64164e-06	7.4562e-06	0.00348294	6.32035e-05	0.000145701	0	0.00283967	0.00123879	0.00555343	0.00190819	0.00321727
-7.0275e-07	-2.37267e-06	7.75224e-06	0.00342136	6.33904e-05	0.000142358	0	0.00285411	0.00114908	0.00563256	0.00188183	0.00312808
-8.20486e-07	-1.35633e-06	8.91509e-06	0.00348533	6.47977e-05	0.000141255	0	0.00289883	0.00103532	0.00574383	0.00187097	0.00305269
-8.92663e-07	-1.24923e-07	1.03305e-05	0.00359753	6.63866e-05	0.000140692	0	0.00294593	0.00094562	0.0058469	0.00186529	0.0030005
-9.58075e-07	7.8923e-07	1.13842e-05	0.0036807	6.71184e-05	0.000138969	0	0.00296753	0.000928101	0.00590143	0.00185453	0.00298089
-1.05551e-06	8.53819e-07	1.1462e-05	0.00365753	6.59542e-05	0.000134387	0	0.00293574	0.00103087	0.00586707	0.00182839	0.00300325
-1.02764e-06	3.50428e-07	1.15499e-05	0.00363345	6.39192e-05	0.000127764	0	0.00288372	0.00125083	0.00577866	0.00181841	0.00306975
-7.78443e-07	-9.14501e-08	1.26276e-05	0.00372225	6.24626e-05	0.000121098	0	0.00285253	0.00153372	0.00569236	0.00184685	0.00316956
-4.38729e-07	-4.82262e-07	1.40708e-05	0.00385915	6.11822e-05	0.000114456	0	0.00282606	0.00185096	0.00559978	0.00188949	0.00329261
-1.39296e-07	-8.32455e-07	1.52555e-05	0.00397939	5.96756e-05	0.000107904	0	0.00278822	0.00217395	0.00549251	0.00192213	0.0034288
-1.09461e-08	-1.15248e-06	1.55575e-05	0.0040182	5.75407e-05	0.000101509	0	0.00272292	0.00247409	0.00536217	0.00192055	0.00356805
-1.06851e-08	-1.30453e-06	1.51695e-05	0.00404241	5.45463e-05	9.51286e-05	0	0.00263531	0.00286703	0.00518919	0.00190124	0.00377184
-8.81204e-09	-1.21053e-06	1.47094e-05	0.00413942	5.09156e-05	8.8663e-05	0	0.00254221	0.00342983	0.00497215	0.00189279	0.00407797
-6.06689e-09	-9.70526e-07	1.41914e-05	0.00427531	4.69276e-05	8.22491e-05	0	0.00244505	0.00407606	0.00472986	0.00188918	0.00444093
-3.18978e-09	-6.84534e-07	1.36295e-05	0.00441616	4.28609e-05	7.60231e-05	0	0.00234525	0.00471928	0.00448111	0.00188437	0.00481517
-9.20792e-10	-4.52591e-07	1.30379e-05	0.00452806	3.89944e-05	7.01213e-05	0	0.00224423	0.00527307	0.00424471	0.00187232	0.00515516
0	-3.74728e-07	1.24307e-05	0.00457709	3.5607e-05	6.468e-05	0	0.00214343	0.00565098	0.00403947	0.00184699	0.00541537
0	-3.5657e-07	1.13834e-05	0.00462262	3.11455e-05	5.93097e-05	0	0.00202033	0.00602486	0.00379386	0.00179894	0.00573956
0	-2.66239e-07	9.71834e-06	0.00471968	2.47366e-05	5.37131e-05	0	0.00186488	0.00654605	0.00346089	0.00173064	0.00622428
0	-1.47514e-07	7.81975e-06	0.00482783	1.76798e-05	4.81646e-05	0	0.00169715	0.00709746	0.0030961	0.00165391	0.00675312
0	-4.41751e-08	6.07179e-06	0.00490662	1.12739e-05	4.29388e-05	0	0.00153725	0.00756197	0.00275506	0.00158061	0.0072097
0	0	4.85867e-06	0.00491562	6.81838e-06	3.831e-05	0	0.00140526	0.00782247	0.00249335	0.00152255	0.0074776
0	0	3.82883e-06	0.00486437	3.79192e-06	3.39237e-05	0	0.00126786	0.0079316	0.00226535	0.00145658	0.00763062
0	0	2.49188e-06	0.00479123	8.66405e-07	2.93689e-05	0	0.00109192	0.0080151	0.00200255	0.00136161	0.0078024
0	0	1.02381e-06	0.00469893	-1.86952e-06	2.48358e-05	0	0.000897732	0.00806547	0.00172613	0.00125259	0.00796633
0	0	-3.99409e-07	0.00459021	-4.32722e-06	2.05147e-05	0	0.000705612	0.00807521	0.00145726	0.00114451	0.00809579
0	0	-1.60178e-06	0.00446782	-6.41806e-06	1.65959e-05	0	0.000535868	0.00803684	0.00121711	0.00105232	0.00816418
0	0	-2.40733e-06	0.0043345	-8.05339e-06	1.32694e-05	0	0.000408813	0.00794285	0.00102686	0.000990986	0.00814487
0	0	-2.59815e-06	0.00414004	-8.2443e-06	1.08315e-05	0	0.000314793	0.00767317	0.000914914	0.000949595	0.00798628
0	0	-2.26582e-06	0.00386435	-6.71671e-06	9.20725e-06	0	0.00023015	0.00719204	0.000871493	0.000909198	0.00769841
0	0	-1.69857e-06	0.00355536	-4.45422e-06	8.0306e-06	0	0.000154184	0.00661841	0.000860532	0.000872717	0.0073471
0	0	-1.1846e-06	0.003261	-2.44044e-06	6.93537e-06	0	8.61919e-05	0.00607125	0.000845964	0.000843077	0.00699816
0	0	-1.01214e-06	0.00302918	-1.65896e-06	5.55542e-06	0	2.5474e-05	0.00566954	0.000791721	0.000823202	0.00671741
0	0	-1.0027e-06	0.00282394	-1.64896e-06	4.43468e-06	0	-5.1291e-06	0.0052544	0.000733706	0.000825998	0.00641435
0	0	-8.33612e-07	0.00258845	-1.37335e-06	4.13914e-06	0	6.03172e-06	0.00464924	0.000719193	0.00085499	0.00599084
0	0	-5.76843e-07	0.00233939	-9.51394e-07	4.33572e-06	0	4.14679e-05	0.0039465	0.000729165	0.000899024	0.00550126
0	0	-3.04346e-07	0.00209341	-5.02346e-07	4.69135e-06	0	8.36909e-05	0.0032386	0.000744606	0.000946946	0.00499996
0	0	-8.80795e-08	0.00186718	-1.45462e-07	4.87297e-06	0	0.000115212	0.00261797	0.000746501	0.000987603	0.00454132
0	0	0	0.00167736	0	4.54752e-06	0	0.000118543	0.00217703	0.000715833	0.00100984	0.00417972
0	0	0	0.00149621	0	4.07143e-06	0	0.000104016	0.0018557	0.000644817	0.00100615	0.00381488
0	0	0	0.00129637	0	3.90642e-06	0	9.26196e-05	0.00153966	0.000549212	0.000985802	0.00335527
0	0	0	0.00109504	0	3.8774e-06	0	8.28537e-05	0.00123998	0.000445323	0.000962808	0.00286836
0	0	0	0.000909435	0	3.80925e-06	0	7.32161e-05	0.000967723	0.00034945	0.00095118	0.00242162
0	0	0	0.000756767	0	3.52686e-06	0	6.22053e-05	0.000733956	0.000277898	0.00096493	0.00208252
0	0	0	0.000619074	0	2.96518e-06	0	4.85959e-05	0.00056728	0.000217472	0.000978332	0.00180059
0	0	0	0.000473084	0	2.23707e-06	0	3.30628e-05	0.000472321	0.000148216	0.000967854	0.00149544
0	0	0	0.000328039	0	1.43431e-06	0	1.69551e-05	0.00042418	7.62802e-05	0.0009508	0.00118971
0	0	0	0.000193183	0	6.48685e-07	0	1.62187e-06	0.000397959	7.81696e-06	0.000944471	0.000906033
0	0	0	7.77572e-05	0	-2.80246e-08	0	-1.15878e-05	0.00036876	-5.10217e-05	0.00096617	0.000667044
0	0	0	-8.99442e-06	0	-5.04036e-07	0	-2.13249e-05	0.000311685	-9.40838e-05	0.0010332	0.000495375
0	0	0	-5.31117e-05	0	-7.64955e-07	0	-2.63252e-05	0.000255115	-0.00011578	0.00118531	0.000425676
0	0	0	-5.95112e-05	0	-8.99034e-07	0	-2.75505e-05	0.0002336	-0.000120585	0.00141588	0.00044524
0	0	0	-4.72656e-05	0	-9.68464e-07	0	-2.69907e-05	0.000231494	-0.000117441	0.00167263	0.000505657
0	0	0	-3.54478e-05	0	-1.03544e-06	0	-2.66358e-05	0.000233152	-0.000115293	0.00190329	0.000558521
0	0	0	-4.31305e-05	0	-1.16214e-06	0	-2.84755e-05	0.000222927	-0.000123083	0.00205559	0.000555422
0	0	0	-5.68579e-05	0	-1.29775e-06	0	-3.10742e-05	0.000208864	-0.000134469	0.00216421	0.000529048
0	0	0	-5.36506e-05	0	-1.36382e-06	0	-3.20208e-05	0.000208339	-0.000138673	0.00229075	0.000536858
0	0	0	-3.82959e-05	0	-1.38108e-06	0	-3.18421e-05	0.000219698	-0.000137983	0.00242329	0.000567604
0	0	0	-1.55812e-05	0	-1.37031e-06	0	-3.10651e-05	0.000241291	-0.000134688	0.0025499	0.000610037
0	0	0	9.70619e-06	0	-1.35227e-06	0	-3.02169e-05	0.000271463	-0.000131077	0.00265866	0.000652907
0	0	0	3.2779e-05	0	-1.34769e-06	0	-2.98243e-05	0.000308564	-0.000129438	0.00273767	0.000684965
0	0	0	5.95188e-05	0	-1.33068e-06	0	-2.92395e-05	0.00035447	-0.00012696	0.00279866	0.000718737
0	0	0	9.70751e-05	0	-1.27014e-06	0	-2.76762e-05	0.000411611	-0.000120231	0.00285869	0.000770682
0	0	0	0.000142562	0	-1.17905e-06	0	-2.54542e-05	0.000479161	-0.000110634	0.00291377	0.000835444
0	0	0	0.000193096	0	-1.0704e-06	0	-2.2893e-05	0.000556293	-9.95547e-05	0.00295995	0.000907671
0	0	0	0.000245789	0	-9.57181e-07	0	-2.03124e-05	0.00064218	-8.83777e-05	0.00299323	0.000982009
0	0	0	0.000302058	0	-8.33119e-07	0	-1.75604e-05	0.000737247	-7.64448e-05	0.00301626	0.00106135
0	0	0	0.000364948	0	-6.84562e-07	0	-1.43009e-05	0.0008424	-6.23005e-05	0.00303344	0.00115145
0	0	0	0.000434021	0	-5.1341e-07	0	-1.05777e-05	0.000957542	-4.6133e-05	0.00304347	0.00125125
0	0	0	0.000508839	0	-3.21564e-07	0	-6.43403e-06	0.00108257	-2.81307e-05	0.00304506	0.00135967
0	0	0	0.000588964	0	-1.10924e-07	0	-1.91354e-06	0.00121739	-8.48207e-06	0.0030369	0.00147565
0	0	0	0.000673957	0	1.16607e-07	0	2.94028e-06	0.00136191	1.26246e-05	0.00301772	0.00159813
0	0	0	0.000761792	0	3.5192e-07	0	7.9162e-06	0.00151596	3.42743e-05	0.00298178	0.00172236
0	0	0	0.000851587	0	5.91003e-07	0	1.29212e-05	0.00167958	5.60644e-05	0.00292654	0.00184628
0	0	0	0.000944628	0	8.39603e-07	0	1.80893e-05	0.00185289	7.85748e-05	0.00285543	0.00197283
0	0	0	0.0010422	0	1.10347e-06	0	2.35543e-05	0.00203604	0.000102385	0.00277188	0.00210495
0	0	0	0.00114558	0	1.38835e-06	0	2.94501e-05	0.00222918	0.000128076	0.00267933	0.00224559

## Sheet: Fig. 4d
Arrhenatherum elatius	Brachypodium pinnatum	Bromus erectus	Carex sempervirens	Cynosurus cristatus	Dactylis glomerata	Elymus hispidus	Festuca rubra	Festuca violacea	Nardus stricta	Poa alpina	Sesleria caerulea
0.0013265	0.000634515	0.0019183	0	6.54989e-05	0.000296654	0.0640606	0.00014933	0	0	0	4.08444e-06
0.00156651	0.000703246	0.00204973	0	8.36236e-05	0.000394513	0.0584732	0.000237811	0	0	0	2.995e-06
0.00179427	0.000768992	0.00217453	0	0.000101209	0.000489251	0.0531238	0.000322628	0	0	0	2.00058e-06
0.00200777	0.000830926	0.00229038	0	0.000118068	0.00057995	0.0480541	0.000403319	0	0	0	1.09674e-06
0.00220502	0.000888222	0.00239495	0	0.000134017	0.000665692	0.0433056	0.000479423	0	0	0	2.79075e-07
0.00238401	0.000940056	0.00248592	0	0.000148869	0.000745561	0.0389199	0.000550479	0	0	0	-4.56835e-07
0.00254597	0.000986951	0.00256493	0	0.000162724	0.000820062	0.0348701	0.000616723	0	0	0	-1.10735e-06
0.00269395	0.00103018	0.00263567	0	0.000175859	0.000890544	0.03109	0.000678818	0	0	0	-1.66481e-06
0.0028287	0.00107003	0.00269891	0	0.000188352	0.00095736	0.0275616	0.000736946	0	0	0	-2.12758e-06
0.00295095	0.0011068	0.00275542	0	0.000200281	0.00102086	0.0242675	0.000791292	0	0	0	-2.49403e-06
0.00306145	0.00114078	0.00280595	0	0.000211724	0.00108139	0.0211898	0.000842038	0	0	0	-2.76253e-06
0.00316095	0.00117227	0.00285127	0	0.000222759	0.00113931	0.0183107	0.000889367	0	0	0	-2.93145e-06
0.00324479	0.00119929	0.00288641	0	0.00023295	0.0011921	0.0156991	0.000931906	0	0	0	-3.00304e-06
0.00331026	0.00122071	0.00290849	0	0.000242039	0.00123834	0.0134012	0.000968889	0	0	0	-2.97959e-06
0.00336106	0.00123808	0.00292141	0	0.00025037	0.00128004	0.0113656	0.00100141	0	0	0	-2.85949e-06
0.00340085	0.00125299	0.00292911	0	0.000258287	0.0013192	0.00954089	0.00103055	0	0	0	-2.64117e-06
0.00343332	0.00126699	0.00293549	0	0.000266136	0.00135783	0.0078756	0.00105741	0	0	0	-2.32304e-06
0.00346214	0.00128165	0.00294447	0	0.00027426	0.00139794	0.00631835	0.00108307	0	0	0	-1.90352e-06
0.00347722	0.00129254	0.00294123	0	0.000282061	0.00143555	0.00511351	0.00110539	0	0	0	-1.39742e-06
0.00347112	0.00129641	0.00291632	0	0.000288972	0.00146723	0.00440574	0.00112247	0	0	0	-8.12149e-07
0.00345156	0.0012967	0.00288174	0	0.00029539	0.00149574	0.00399403	0.00113584	0	0	0	-1.34981e-07
0.00342622	0.00129682	0.00284947	0	0.000301712	0.00152386	0.0036774	0.00114701	0	0	0	6.46797e-07
0.00340282	0.00130019	0.00283151	0	0.000308332	0.00155435	0.00325487	0.00115747	0	0	0	1.5459e-06
0.00334953	0.00129219	0.00278939	0	0.000313571	0.00157601	0.00335682	0.00115848	0	0	0	2.54022e-06
0.00324434	0.00126288	0.00269464	0	0.000316227	0.00158085	0.00445407	0.00114445	0	0	0	3.60855e-06
0.00310971	0.00122271	0.00257419	0	0.000317415	0.00157651	0.00610623	0.00112169	0	0	0	4.76498e-06
0.00296808	0.00118208	0.00245498	0	0.00031825	0.0015706	0.00787293	0.00109648	0	0	0	6.0236e-06
0.00284191	0.00115144	0.00236397	0	0.000319847	0.00157075	0.00931379	0.00107513	0	0	0	7.39849e-06
0.00275364	0.00114119	0.0023281	0	0.000323323	0.0015846	0.00998845	0.00106392	0	0	0	8.90375e-06
0.00267306	0.00112996	0.00232451	0	0.000329254	0.00161181	0.0101758	0.0010516	0	0	0	1.08186e-05
0.00256697	0.00109987	0.00231807	0	0.000336634	0.00164402	0.0104079	0.00102777	0	0	0	1.3222e-05
0.00245336	0.00106664	0.00231726	0	0.000344198	0.00167682	0.0106237	0.00100001	0	0	0	1.58276e-05
0.00235023	0.00104601	0.0023306	0	0.000350684	0.00170578	0.0107627	0.000975891	0	0	0	1.83491e-05
0.00227558	0.00105368	0.00236658	0	0.000354828	0.00172649	0.0107638	0.000963002	0	0	0	2.05002e-05
0.00224435	0.0010799	0.0024434	0	0.000360369	0.00176251	0.0104954	0.000967198	0	-1.32682e-08	-4.68269e-09	2.23344e-05
0.00224856	0.00110705	0.00256219	0	0.000370279	0.0018291	0.00994625	0.000984848	0	-4.59312e-08	-1.62103e-08	2.41275e-05
0.00227188	0.00113909	0.00270587	0	0.000382139	0.00190939	0.00923587	0.00100929	0	-8.72768e-08	-3.08022e-08	2.59258e-05
0.00229794	0.00117996	0.00285734	0	0.000393531	0.00198652	0.00848395	0.00103386	0	-1.26592e-07	-4.46778e-08	2.77761e-05
0.00231041	0.00123363	0.00299949	0	0.000402037	0.00204362	0.00781013	0.00105189	0	-1.53166e-07	-5.40562e-08	2.97249e-05
0.00229292	0.00130404	0.00311524	0	0.000405238	0.00206383	0.00733406	0.00105672	0	-1.56285e-07	-5.5157e-08	3.18187e-05
0.00226777	0.00138934	0.00318671	-1.36513e-07	0.000404965	0.00206314	0.00677837	0.00105732	0	-5.72896e-07	-2.03067e-07	3.33913e-05
0.00226079	0.0014851	0.00322783	-4.55565e-07	0.000404489	0.00206563	0.00591974	0.0010643	0	-1.55654e-06	-5.5228e-07	3.41734e-05
0.00226096	0.00159137	0.00326923	-8.21426e-07	0.000403553	0.00206656	0.00495883	0.00107355	0	-2.67142e-06	-9.48126e-07	3.48069e-05
0.00225725	0.00170824	0.00334152	-1.09836e-06	0.000401899	0.00206119	0.00409631	0.00108093	0	-3.4817e-06	-1.23593e-06	3.5934e-05
0.00223863	0.00183579	0.00347531	-1.15065e-06	0.00039927	0.00204481	0.00353286	0.00108231	0	-3.55157e-06	-1.26103e-06	3.81967e-05
0.00220109	0.00199468	0.00367204	-1.36144e-06	0.000391443	0.00200201	0.00324064	0.00107351	0	-3.50606e-06	-1.29355e-06	4.02797e-05
0.00215155	0.00219351	0.00390434	-2.01335e-06	0.000376562	0.00192921	0.00303816	0.00105589	0	-4.00269e-06	-1.58744e-06	4.10253e-05
0.00209539	0.00241421	0.00415961	-2.81985e-06	0.000357914	0.00183939	0.00289564	0.00103366	0	-4.65445e-06	-1.96379e-06	4.13119e-05
0.00203801	0.00263871	0.00442527	-3.4944e-06	0.000338789	0.00174555	0.0027833	0.00101101	0	-5.07433e-06	-2.24371e-06	4.20179e-05
0.0019848	0.00284894	0.00468873	-3.75047e-06	0.000322474	0.00166066	0.00267135	0.000992157	0	-4.87531e-06	-2.24828e-06	4.40217e-05
0.00194112	0.00302683	0.00493738	-3.30153e-06	0.000312258	0.00159771	0.00253001	0.000981292	0	-3.67036e-06	-1.79858e-06	4.82016e-05
0.001896	0.00317179	0.0052141	-2.14137e-06	0.000302029	0.00152872	0.00241163	0.000972413	0	-1.62002e-06	-8.73349e-07	5.22742e-05
0.00183866	0.00330181	0.0055493	-5.61057e-07	0.000285764	0.00142761	0.00236946	0.000958405	0	8.19178e-07	3.56027e-07	5.43776e-05
0.00177484	0.00342671	0.00591173	1.27999e-06	0.000266893	0.00131021	0.00237507	0.00094181	0	3.59024e-06	1.77942e-06	5.60229e-05
0.00171028	0.00355628	0.0062701	3.22236e-06	0.000248843	0.00119238	0.00240003	0.000925169	0	6.6362e-06	3.2867e-06	5.8721e-05
0.00165072	0.00370033	0.00659317	5.10665e-06	0.000235042	0.00108997	0.00241593	0.000911023	0	9.90005e-06	4.76775e-06	6.39829e-05
0.0016019	0.00386869	0.00684965	6.77345e-06	0.000228917	0.00101881	0.00239433	0.000901913	0	1.33248e-05	6.11243e-06	7.33196e-05
0.00153791	0.00401989	0.00693914	8.34723e-06	0.000229487	0.000964059	0.00235143	0.000892679	0	1.79623e-05	7.71656e-06	8.77416e-05
0.00144198	0.00412648	0.00685072	1.00473e-05	0.000233037	0.000904179	0.00232345	0.000878612	0	2.43274e-05	9.86488e-06	0.000106172
0.0013336	0.00421924	0.00668737	1.18565e-05	0.000238899	0.000844964	0.00231203	0.000862939	0	3.15578e-05	1.22806e-05	0.000126993
0.00123224	0.00432898	0.00655209	1.37576e-05	0.000246402	0.000792211	0.00231881	0.000848883	0	3.87914e-05	1.46871e-05	0.000148584
0.0011574	0.00448648	0.00654787	1.57334e-05	0.000254878	0.000751717	0.00234542	0.00083967	0	4.51657e-05	1.68075e-05	0.000169326
0.00112856	0.00472254	0.0067777	1.77669e-05	0.000263657	0.000729278	0.0023935	0.000838523	0	4.98186e-05	1.83651e-05	0.0001876
0.00113624	0.00507609	0.00717374	1.98138e-05	0.000277503	0.000738991	0.00242766	0.000850469	0	5.37379e-05	1.95725e-05	0.00020962
0.00115721	0.00552537	0.00760293	2.18909e-05	0.000298802	0.000780126	0.00243209	0.000874228	0	5.8201e-05	2.08073e-05	0.000239185
0.00119034	0.00601013	0.0080704	2.40716e-05	0.000323321	0.000836246	0.00243771	0.000903569	0	6.27803e-05	2.20403e-05	0.000271055
0.00123447	0.00647012	0.00858127	2.64299e-05	0.000346828	0.000890913	0.00247548	0.000932263	0	6.70482e-05	2.32422e-05	0.00029999
0.00128846	0.00684509	0.00914068	2.90392e-05	0.000365087	0.000927687	0.00257634	0.000954077	0	7.05769e-05	2.43837e-05	0.000320751
0.00137088	0.00724404	0.00988625	3.26712e-05	0.000382283	0.000964306	0.00272245	0.000978513	0	7.38534e-05	2.54178e-05	0.000339159
0.0014905	0.00776818	0.010872	3.75886e-05	0.000403904	0.00102255	0.00287801	0.00101505	0	7.74578e-05	2.6343e-05	0.000362413
0.00163153	0.00834552	0.0119779	4.31023e-05	0.000427668	0.00109202	0.00304694	0.00105744	0	8.11027e-05	2.71986e-05	0.000387338
0.00177815	0.00890408	0.0130837	4.85232e-05	0.000451293	0.00116235	0.00323321	0.00109941	0	8.45006e-05	2.80236e-05	0.000410763
0.00191456	0.00937186	0.0140692	5.3162e-05	0.000472499	0.00122315	0.00344074	0.00113472	0	8.7364e-05	2.88572e-05	0.000429513
0.00202494	0.00967689	0.0148143	5.63296e-05	0.000489004	0.00126403	0.0036735	0.0011571	0	8.94054e-05	2.97387e-05	0.000440417
0.00213214	0.00990061	0.0155017	5.88206e-05	0.00050016	0.00128939	0.00403185	0.00116559	0	9.04124e-05	3.04166e-05	0.000445565
0.00226018	0.0101487	0.0163207	6.16248e-05	0.000508151	0.00131132	0.00454688	0.00116615	0	9.05812e-05	3.07519e-05	0.000449025
0.00239502	0.0103855	0.0171609	6.43456e-05	0.000514942	0.00133095	0.00511868	0.00116288	0	9.02377e-05	3.09518e-05	0.000450589
0.00252266	0.0105754	0.0179122	6.65863e-05	0.000522498	0.00134944	0.00564729	0.00115991	0	8.97074e-05	3.12236e-05	0.000450048
0.00262905	0.0106828	0.0184642	6.79504e-05	0.000532785	0.00136792	0.00603278	0.00116135	0	8.9316e-05	3.17746e-05	0.000447193
0.00274381	0.0106535	0.0188518	6.78218e-05	0.000538919	0.00138883	0.00640388	0.00116273	0	8.77101e-05	3.24591e-05	0.000437101
0.00289347	0.010496	0.0191947	6.629e-05	0.00053621	0.00141283	0.00690618	0.00115891	0	8.40096e-05	3.30305e-05	0.000417691
0.00305948	0.0102684	0.01951	6.40163e-05	0.000529906	0.00143838	0.00746506	0.00115291	0	7.92502e-05	3.35446e-05	0.000393014
0.00322325	0.0100287	0.0198149	6.16621e-05	0.00052526	0.00146394	0.0080059	0.00114777	0	7.44674e-05	3.40574e-05	0.000367126
0.00336623	0.00983494	0.0201265	5.98889e-05	0.000527522	0.00148797	0.00845408	0.00114654	0	7.0697e-05	3.46247e-05	0.00034408
0.00346984	0.00974527	0.020462	5.93581e-05	0.000541941	0.00150894	0.00873498	0.00115226	0	6.89745e-05	3.53023e-05	0.000327929
0.00356098	0.00962969	0.0207852	5.87478e-05	0.000563828	0.00152994	0.00890986	0.00116498	0	6.80863e-05	3.63183e-05	0.000310315
0.00366756	0.00937685	0.0210569	5.69223e-05	0.000585834	0.00155324	0.00907634	0.00118131	0	6.65489e-05	3.77102e-05	0.00028402
0.0037725	0.00907278	0.0212895	5.48222e-05	0.000609217	0.00157605	0.00921436	0.00119907	0	6.49931e-05	3.92484e-05	0.000254808
0.00385873	0.00880349	0.0214954	5.33881e-05	0.000635235	0.00159561	0.00930382	0.0012161	0	6.40499e-05	4.07035e-05	0.000228442
0.00390917	0.00865501	0.0216868	5.35605e-05	0.000665148	0.00160912	0.00932465	0.00123022	0	6.43501e-05	4.1846e-05	0.000210688
0.0039083	0.00858415	0.0217753	5.44814e-05	0.000704197	0.00161003	0.00924178	0.00124239	0	6.63642e-05	4.29809e-05	0.00019956
0.00386323	0.00849636	0.0217038	5.49071e-05	0.000753659	0.00159754	0.00905659	0.00125476	0	6.97529e-05	4.44386e-05	0.000189243
0.00379084	0.00840058	0.0215329	5.51998e-05	0.00080884	0.00157754	0.00880368	0.00126686	0	7.39326e-05	4.60278e-05	0.00017976
0.003708	0.00830577	0.0213228	5.57213e-05	0.00086505	0.00155593	0.00851761	0.00127825	0	7.83201e-05	4.75571e-05	0.000171133
0.00363158	0.00822088	0.0211337	5.68339e-05	0.000917597	0.00153858	0.00823299	0.00128849	0	8.23316e-05	4.88352e-05	0.000163386
0.00357846	0.00815486	0.0210261	5.88995e-05	0.000961789	0.00153138	0.00798441	0.00129712	0	8.53839e-05	4.96706e-05	0.000156541
0.00352831	0.00819198	0.0210722	6.30686e-05	0.00101083	0.00153184	0.00768119	0.0013104	0	8.88661e-05	5.00472e-05	0.00015315
0.00345575	0.00836577	0.0212515	6.94997e-05	0.00107537	0.00153325	0.00724759	0.0013317	0	9.3945e-05	5.01384e-05	0.000154409
0.00337005	0.00860915	0.0214856	7.70666e-05	0.00114685	0.0015352	0.00674053	0.00135634	0	9.97026e-05	5.00372e-05	0.0001583
0.00328048	0.00885501	0.0216958	8.46431e-05	0.00121671	0.00153729	0.00621692	0.0013796	0	0.000105221	4.98364e-05	0.000162806
0.00319631	0.00903623	0.0218036	9.11031e-05	0.00127642	0.0015391	0.0057337	0.00139678	0	0.000109583	4.96289e-05	0.000165912
0.00312682	0.00908573	0.0217305	9.53204e-05	0.00131743	0.00154023	0.00534777	0.00140317	0	0.00011187	4.95076e-05	0.000165601
0.00305117	0.00898208	0.0215035	9.86587e-05	0.00133043	0.00152738	0.00498878	0.00138747	0	0.000112168	4.9428e-05	0.000163982
0.00295126	0.00878329	0.0212173	0.000102912	0.00132006	0.00149534	0.0045697	0.00134965	0	0.000111499	4.92852e-05	0.000164039
0.00284044	0.00854136	0.020895	0.0001076	0.00129861	0.00145582	0.00412249	0.00130194	0	0.000110346	4.90813e-05	0.000165064
0.00273203	0.00830834	0.0205595	0.000112241	0.00127838	0.00142051	0.00367911	0.00125657	0	0.000109196	4.88184e-05	0.00016635
0.00263938	0.00813623	0.0202338	0.000116357	0.0012717	0.00140112	0.00327151	0.00122578	0	0.000108534	4.84986e-05	0.000167189
0.00257584	0.00807706	0.0199409	0.000119465	0.00129087	0.00140935	0.00293165	0.00122179	0	0.000108846	4.81241e-05	0.000166876
0.00251392	0.00791693	0.0194244	0.000120171	0.00131087	0.00142385	0.00263978	0.00122183	-4.88994e-07	0.000107455	4.73316e-05	0.000163787
0.00243011	0.00752523	0.0185673	0.000118487	0.00130986	0.00142471	0.00235711	0.00120484	-1.63003e-06	0.000102922	4.59975e-05	0.000158025
0.00234369	0.00707887	0.0176018	0.000116039	0.00130491	0.00142577	0.00208702	0.00118563	-2.93417e-06	9.75872e-05	4.44838e-05	0.000151471
0.00227392	0.00675477	0.0167598	0.000114453	0.00131309	0.00144089	0.0018329	0.00117899	-3.9125e-06	9.3789e-05	4.31521e-05	0.000146005
0.00224008	0.00672986	0.0162736	0.000115356	0.00135146	0.00148392	0.00159815	0.00119972	-4.0761e-06	9.38673e-05	4.23642e-05	0.000143508
0.00224849	0.00692454	0.0159836	0.000116615	0.00142274	0.00156288	0.00138063	0.0012556	-4.32093e-06	9.63155e-05	4.14844e-05	0.000140889
0.00228493	0.007146	0.0156097	0.000115809	0.00151273	0.00166898	0.00117623	0.00133669	-5.45838e-06	9.83464e-05	3.99144e-05	0.000135084
0.00233785	0.00740138	0.0152025	0.000114125	0.00161313	0.00179092	0.000985355	0.00143127	-6.87258e-06	0.000100378	3.80726e-05	0.000128018
0.00239567	0.00769779	0.0148129	0.000112754	0.00171565	0.0019174	0.000808428	0.00152761	-7.94768e-06	0.00010283	3.63773e-05	0.000121617
0.00244686	0.00804234	0.0144916	0.000112885	0.001812	0.00203711	0.000645857	0.00161399	-8.06783e-06	0.000106119	3.52467e-05	0.000117804
0.00247984	0.00844216	0.0142894	0.000115709	0.00189389	0.00213875	0.000498052	0.00167868	-6.61719e-06	0.000110664	3.50993e-05	0.000118504
0.0025349	0.00918159	0.0143917	0.000121933	0.001995	0.00226763	0.00038089	0.00175722	-2.89704e-06	0.000118977	3.5586e-05	0.000125836
0.00263849	0.0103524	0.0148171	0.000130506	0.00213607	0.00245135	0.000299717	0.00187469	2.63699e-06	0.000131473	3.6138e-05	0.000138506
0.00275824	0.0116731	0.0153664	0.000139978	0.0022893	0.00265199	0.000239152	0.00200368	8.86924e-06	0.000145423	3.68436e-05	0.000153321
0.0028618	0.0128618	0.0158406	0.0001489	0.00242693	0.00283164	0.000183816	0.00211675	1.4684e-05	0.000158099	3.77912e-05	0.000167089
0.00291682	0.0136369	0.0160403	0.000155819	0.00252119	0.00295239	0.000118328	0.00218648	1.89657e-05	0.000166774	3.90691e-05	0.000176616
0.00294173	0.014239	0.0161092	0.000162701	0.00259479	0.00304404	5.19639e-05	0.00223414	2.34629e-05	0.000174731	4.13195e-05	0.000185002
0.00297308	0.0150244	0.0162885	0.000171766	0.00268274	0.0031533	1.68053e-06	0.00229361	2.99403e-05	0.000185907	4.47575e-05	0.000196462
0.00300567	0.015886	0.016525	0.000181948	0.00277568	0.00326771	-3.63808e-05	0.00235636	3.73067e-05	0.000198558	4.88303e-05	0.00020948
0.00303432	0.0167161	0.0167654	0.000192181	0.00286427	0.00337479	-6.6079e-05	0.00241389	4.44709e-05	0.000210939	5.2985e-05	0.000222541
0.00305386	0.0174074	0.0169567	0.0002014	0.00293915	0.00346205	-9.12729e-05	0.0024577	5.03415e-05	0.000221305	5.66689e-05	0.000234129
0.00305909	0.0178525	0.0170456	0.00020854	0.00299099	0.00351701	-0.000115821	0.00247927	5.38274e-05	0.000227909	5.93293e-05	0.000242729
0.00305526	0.0181204	0.0171306	0.00021552	0.00302715	0.0035459	-0.000116699	0.0024796	5.61579e-05	0.00023265	6.20019e-05	0.000250119
0.00304949	0.0183477	0.0173	0.000224171	0.00305954	0.00356383	-8.17308e-05	0.00246758	5.89355e-05	0.00023803	6.56266e-05	0.000258527
0.00303947	0.0185282	0.0174853	0.00023329	0.00308561	0.0035716	-3.10529e-05	0.00244654	6.16291e-05	0.000243209	6.95074e-05	0.000267115
0.00302287	0.0186559	0.0176181	0.000241674	0.00310278	0.00357001	1.51998e-05	0.00241981	6.37075e-05	0.000247347	7.29482e-05	0.000275047
0.00299737	0.0187245	0.0176299	0.000248121	0.0031085	0.00355989	3.68922e-05	0.00239072	6.46393e-05	0.000249603	7.5253e-05	0.000281483
0.00294007	0.0186467	0.0174722	0.000253439	0.00308607	0.003515	4.52528e-05	0.00233319	6.42326e-05	0.000248438	7.69036e-05	0.00028771
0.0028419	0.0183802	0.0171737	0.000258916	0.00302913	0.00342186	6.28229e-05	0.00223158	6.28553e-05	0.000243758	7.87285e-05	0.000294929
0.00272124	0.0179863	0.0167812	0.000264064	0.00295059	0.00330041	8.64366e-05	0.00210488	6.08169e-05	0.000236891	8.05511e-05	0.000302174
0.00259645	0.0175265	0.0163418	0.000268398	0.00286339	0.00317059	0.000112928	0.00197209	5.84266e-05	0.000229169	8.21949e-05	0.00030848
0.00248591	0.0170623	0.0159024	0.000271432	0.00278043	0.00305236	0.000139131	0.00185222	5.59937e-05	0.000221922	8.34835e-05	0.000312882
0.00240802	0.0166549	0.0155101	0.000272679	0.00271464	0.00296565	0.000161879	0.00176428	5.38274e-05	0.000216477	8.42405e-05	0.000314415
0.00234057	0.0161149	0.0150489	0.000270595	0.00263851	0.00287494	0.000188767	0.00168061	5.01475e-05	0.000208891	8.39316e-05	0.000311999
0.00225677	0.015314	0.014434	0.000265174	0.00252971	0.00274739	0.000225305	0.0015724	4.39741e-05	0.000196429	8.25458e-05	0.000306296
0.00216803	0.0144059	0.0137588	0.000258239	0.00240891	0.00260694	0.000265203	0.00145693	3.68172e-05	0.000182242	8.06912e-05	0.000298957
0.00208579	0.0135443	0.013117	0.00025161	0.00229675	0.00247756	0.000302172	0.00135146	3.01869e-05	0.000169481	7.89757e-05	0.000291629
0.00202147	0.012883	0.0126021	0.000247107	0.00221392	0.00238319	0.000329923	0.00127324	2.55932e-05	0.000161296	7.80072e-05	0.000285962
0.00198675	0.0123298	0.0122354	0.00024205	0.00214687	0.00230501	0.000358172	0.00122087	2.14129e-05	0.000155918	7.68354e-05	0.000278718
0.0019778	0.0117165	0.0119521	0.000233733	0.00207262	0.00221469	0.000396637	0.00117963	1.55966e-05	0.000149909	7.44915e-05	0.000267054
0.00198282	0.0110826	0.0117168	0.000223938	0.00199761	0.00212193	0.000439027	0.00114679	9.01492e-06	0.000143909	7.15559e-05	0.000253215
0.00198997	0.0104675	0.0114937	0.000214448	0.0019283	0.00203642	0.000479054	0.00111965	2.53834e-06	0.000138562	6.8609e-05	0.000239445
0.00198744	0.00991079	0.0112472	0.000207046	0.00187115	0.00196783	0.000510428	0.00109549	-2.96255e-06	0.00013451	6.62315e-05	0.000227989
0.00196342	0.00945202	0.0109419	0.000203515	0.00183261	0.00192587	0.00052686	0.00107158	-6.61719e-06	0.000132396	6.50036e-05	0.000221091
0.00191854	0.00906787	0.0105377	0.000203119	0.00179462	0.00187575	0.000531144	0.00103733	-8.01824e-06	0.000132837	6.47072e-05	0.000217446
0.00186526	0.00870859	0.0100526	0.000203707	0.00174344	0.00179568	0.000530955	0.000991504	-7.8705e-06	0.000135356	6.46653e-05	0.000214278
0.00180947	0.00837389	0.00953842	0.000204944	0.0016921	0.00171484	0.000527327	0.000945378	-6.97159e-06	0.000138953	6.47706e-05	0.000211628
0.00175705	0.00806354	0.00904663	0.000206495	0.00165359	0.00166241	0.000521292	0.000910248	-6.11913e-06	0.000142632	6.4916e-05	0.000209538
0.00171389	0.00777727	0.00862886	0.000208023	0.00164092	0.00166757	0.000513884	0.000897407	-6.11076e-06	0.000145392	6.49943e-05	0.000208049
0.00166876	0.00747989	0.00820761	0.000209604	0.00165493	0.00171429	0.000502121	0.000899796	-6.13002e-06	0.000147826	6.54793e-05	0.000206257
0.00161145	0.00715153	0.00770141	0.000211492	0.00168434	0.00176945	0.000483918	0.000904281	-5.13053e-06	0.000151028	6.66901e-05	0.000203626
0.00154931	0.00681493	0.0071559	0.000213621	0.00172392	0.00183667	0.000461653	0.000913036	-3.56504e-06	0.000154753	6.8287e-05	0.000200745
0.0014897	0.00649285	0.00661669	0.000215924	0.00176845	0.00191954	0.000437704	0.000928236	-1.88629e-06	0.00015876	6.99305e-05	0.000198205
0.00143999	0.00620804	0.00612941	0.000218337	0.00181269	0.00202166	0.000414449	0.000952056	-5.47031e-07	0.000162803	7.12811e-05	0.000196594
0.00140753	0.00598322	0.0057397	0.000220792	0.00185143	0.00214664	0.000394265	0.00098667	0	0.00016664	7.19992e-05	0.000196502
0.00138711	0.00581949	0.00543018	0.000221701	0.0018907	0.00228591	0.000370083	0.00101821	0	0.000168895	7.17666e-05	0.00019762
0.00136899	0.00569538	0.00515035	0.000220702	0.00193905	0.00243324	0.000336856	0.00104019	0	0.00016943	7.08498e-05	0.000199303
0.0013538	0.00559986	0.00489617	0.000219573	0.00199505	0.00259567	0.000300002	0.00106583	0	0.000169853	6.97864e-05	0.000201636
0.00134213	0.00552191	0.00466361	0.000220092	0.00205726	0.00278027	0.000264936	0.00110834	0	0.000171772	6.9114e-05	0.000204706
0.00133459	0.00545048	0.00444861	0.000224037	0.00212425	0.00299411	0.000237073	0.00118096	0	0.000176797	6.93703e-05	0.000208597
0.00133646	0.0055152	0.00432499	0.000232704	0.00221069	0.00326459	0.000204627	0.00128262	0	0.000183906	6.97831e-05	0.000216781
0.00134949	0.00578785	0.00433114	0.00024517	0.00232459	0.00359842	0.000157273	0.00140154	0	0.000191258	6.95226e-05	0.000230818
0.00136902	0.00617064	0.00440996	0.000259887	0.00245453	0.00397155	0.000102626	0.0015349	0	0.00019923	6.904e-05	0.000247924
0.00139037	0.00656578	0.00450436	0.000275306	0.00258908	0.00435996	4.82997e-05	0.00167986	0	0.000208201	6.87866e-05	0.000265315
0.00140888	0.00687549	0.00455721	0.000289879	0.00271682	0.0047396	1.90781e-06	0.00183359	0	0.00021855	6.92136e-05	0.000280207
0.00141988	0.00700197	0.00451143	0.000302057	0.00282634	0.00508645	-2.89357e-05	0.00199327	0	0.000230653	7.07722e-05	0.000289818
0.00144643	0.00700896	0.00438798	0.000310319	0.00294496	0.00552925	-4.43146e-05	0.00221243	0	0.000244787	7.21702e-05	0.000294295
0.00150174	0.00701688	0.00425111	0.000315693	0.00309293	0.00613538	-5.17516e-05	0.00251105	0	0.000260538	7.24919e-05	0.000296536
0.00156636	0.00701298	0.00410866	0.000320457	0.00324827	0.00678874	-5.47912e-05	0.0028359	0	0.000277252	7.27529e-05	0.000297882
0.00162086	0.00698452	0.00396846	0.000326888	0.00338899	0.00737324	-5.69782e-05	0.00313376	0	0.000294275	7.3969e-05	0.000299674
0.00164581	0.00691874	0.00383834	0.000337263	0.00349308	0.00777278	-6.18573e-05	0.00335143	0	0.000310951	7.71559e-05	0.000303254
0.00165669	0.00676744	0.00369774	0.000346567	0.00355358	0.00806569	-6.24187e-05	0.00352178	-8.69809e-08	0.000325486	8.13008e-05	0.000305668
0.00167725	0.00651921	0.00353072	0.000350571	0.00358653	0.00838825	-5.24039e-05	0.00370632	-3.0088e-07	0.000337719	8.50797e-05	0.000304406
0.00170044	0.0062165	0.00335196	0.000352735	0.00360443	0.00871126	-3.64836e-05	0.00389477	-5.71133e-07	0.000349442	8.90417e-05	0.000301472
0.00171923	0.00590177	0.00317618	0.000356516	0.0036198	0.00900556	-1.93289e-05	0.00407689	-8.27175e-07	0.000362451	9.37356e-05	0.000298871
0.00172657	0.00561747	0.00301809	0.000365373	0.00364514	0.00924196	-5.61072e-06	0.00424241	-9.98441e-07	0.000378537	9.97104e-05	0.000298609
0.00171542	0.00540607	0.00289239	0.000382765	0.00369298	0.0093913	0	0.00438107	-1.01437e-06	0.000399494	0.000107515	0.000302691
0.00167705	0.00519781	0.00279355	0.000400061	0.0037545	0.00942919	0	0.0044866	-2.2559e-06	0.000425799	0.00011773	0.000306846
0.00161425	0.00492061	0.00270531	0.000410145	0.00381399	0.00937445	0	0.00456708	-5.39847e-06	0.000455944	0.000130083	0.000307232
0.00153729	0.00461347	0.00262627	0.000418747	0.00387366	0.00926274	0	0.0046337	-9.31321e-06	0.00048875	0.000143847	0.000306496
0.00145643	0.00431535	0.00255504	0.000431593	0.0039357	0.00912972	0	0.0046977	-1.28712e-05	0.000523039	0.000158294	0.000307281
0.00138195	0.00406525	0.00249023	0.000454414	0.0040023	0.00901102	0	0.0047703	-1.49437e-05	0.000557629	0.000172694	0.000312234
0.0013241	0.00390213	0.00243042	0.000492937	0.00407565	0.0089423	0	0.00486271	-1.44017e-05	0.000591342	0.000186319	0.000323999
0.00126459	0.00378848	0.00238195	0.00054636	0.00415693	0.00886075	0	0.0049581	-1.37489e-05	0.000630638	0.000201211	0.000338987
0.001185	0.00366846	0.00234846	0.000608492	0.00424391	0.00870134	0	0.00503664	-1.52116e-05	0.000679435	0.000218982	0.000352953
0.00109548	0.00355364	0.00232453	0.000676978	0.00433362	0.0084964	0	0.005105	-1.72455e-05	0.000732736	0.00023826	0.000367558
0.00100615	0.00345555	0.00230475	0.000749465	0.00442314	0.00827823	0	0.00516988	-1.83061e-05	0.000785547	0.000257671	0.000384464
0.000927142	0.00338575	0.00228371	0.000823597	0.0045095	0.00807917	0	0.00523797	-1.6849e-05	0.000832871	0.000275843	0.000405332
0.000868584	0.00335579	0.002256	0.00089702	0.00458978	0.00793152	0	0.00531596	-1.13298e-05	0.000869712	0.000291403	0.000431825
0.000820387	0.00339675	0.00223007	0.00098796	0.00465208	0.00776026	0	0.0053827	-1.24228e-06	0.000903039	0.000304767	0.000469021
0.00076853	0.00350674	0.00221433	0.00110493	0.00469511	0.00750441	0	0.00542309	1.1907e-05	0.000940507	0.000317556	0.000516836
0.000717242	0.00364786	0.00220333	0.001231	0.00473186	0.00721736	0	0.00545294	2.66437e-05	0.000978151	0.000330209	0.000569186
0.000670755	0.00378224	0.0021916	0.00134924	0.00477532	0.00695248	0	0.00548801	4.14932e-05	0.00101201	0.000343163	0.000619989
0.000633299	0.00387196	0.00217368	0.00144274	0.00483849	0.00676315	0	0.00554411	5.49812e-05	0.00103811	0.000356858	0.000663159
0.000608616	0.00400586	0.00217055	0.00153888	0.00496192	0.0066622	0	0.00566299	7.20775e-05	0.00106193	0.000371688	0.00071132
0.000594838	0.00425769	0.00219701	0.00166485	0.00515305	0.00661117	0	0.00585072	9.62806e-05	0.00108945	0.00038745	0.000775433
0.000587775	0.00456696	0.00223828	0.00180339	0.00537521	0.00658649	0	0.00606954	0.000123909	0.00111747	0.000403679	0.000846926
0.000583237	0.0048732	0.00227957	0.00193724	0.00559172	0.00656461	0	0.00628172	0.000151281	0.00114282	0.00041991	0.000917226
0.000577034	0.00511593	0.00230611	0.00204916	0.00576591	0.00652196	0	0.00644949	0.000174715	0.00116231	0.000435678	0.000977762
0.000564977	0.00523465	0.00230313	0.00212188	0.00586109	0.00643497	0	0.00653512	0.00019053	0.00117274	0.00045052	0.00101996
0.000561	0.00531151	0.00228707	0.0021686	0.00595404	0.00640296	0	0.00662909	0.000203887	0.00117755	0.000466443	0.00104655
0.000574479	0.00543832	0.00227859	0.00221209	0.00610921	0.00648656	0	0.00680288	0.000220503	0.0011811	0.000484511	0.00106763
0.000594387	0.00556912	0.00226922	0.00224943	0.00627137	0.00660422	0	0.00699026	0.000237529	0.00118164	0.00050284	0.0010857
0.000609693	0.00565792	0.0022505	0.00227769	0.00638532	0.0066744	0	0.00712497	0.000252114	0.00117745	0.000519543	0.00110325
0.000609371	0.00565875	0.00221398	0.00229397	0.00639586	0.00661555	0	0.00714078	0.000261411	0.00116678	0.000532738	0.00112279
0.000598788	0.00555183	0.00214891	0.00219964	0.00630224	0.00642344	0	0.0070206	0.000257551	0.0011435	0.000542164	0.00109596
0.000589846	0.00536749	0.00205764	0.00195333	0.00615188	0.00616485	0	0.00681315	0.000239541	0.00110628	0.000549395	0.000999299
0.000581317	0.00513492	0.00195141	0.00163801	0.00596182	0.0058648	0	0.00655089	0.000214839	0.0010605	0.000555301	0.000872598
0.000571973	0.00488333	0.00184145	0.00133661	0.00574911	0.00554831	0	0.0062663	0.000190906	0.00101156	0.000560751	0.000755662
0.000560584	0.00464189	0.00173897	0.0011321	0.00553078	0.00524039	0	0.00599182	0.000175198	0.000964845	0.000566617	0.000688293
0.000545924	0.00443982	0.00165521	0.00110742	0.00532387	0.00496605	0	0.00575992	0.000175177	0.000925764	0.000573767	0.000710293
0.000522684	0.0041813	0.00156735	0.000930044	0.00506441	0.00463798	0	0.00547464	0.00016861	0.000884133	0.000578328	0.000723562
0.000490133	0.00380193	0.00145576	0.000403167	0.00471326	0.00419992	0	0.00506918	0.000140107	0.000830976	0.000578148	0.000653176
0.000453904	0.00337797	0.00133636	-0.00018668	0.00432474	0.00372343	0	0.00461978	0.000107385	0.000773492	0.000576681	0.0005737
0.000419632	0.00298567	0.0012251	-0.000552969	0.00395315	0.00328011	0	0.00420264	8.81621e-05	0.000718882	0.000577379	0.000559699
0.000392951	0.00270128	0.00113793	-0.000409168	0.00365281	0.00294153	0	0.00389398	0.000100156	0.000674343	0.000583695	0.00068574
0.000368674	0.00246475	0.00106715	0.000166865	0.00335433	0.00266023	0	0.00362564	0.000120338	0.000632475	0.000588949	0.000945648
0.00033958	0.00218288	0.000995586	0.000886975	0.00297846	0.00235328	0	0.00330058	0.000122805	0.000583772	0.000587137	0.00127043
0.000308252	0.00188225	0.000924956	0.00172224	0.00256479	0.00203908	0	0.00295175	0.000120967	0.000532281	0.000582718	0.00164042
0.000277272	0.00158942	0.000856974	0.00264374	0.00215288	0.00173604	0	0.00261213	0.000128234	0.000482046	0.000580155	0.00203594
0.000249223	0.00133096	0.000793353	0.00362254	0.0017823	0.00146255	0	0.00231465	0.000158017	0.000437114	0.000583907	0.00243733
0.000226687	0.00113345	0.000735809	0.00462974	0.00149263	0.00123701	0	0.00209227	0.000223725	0.000401531	0.000598436	0.00282491
0.000207446	0.000997281	0.000684615	0.00603941	0.00122021	0.00103704	0	0.00188403	0.000310981	0.000350548	0.000602635	0.00331492
0.000188083	0.000895675	0.000638068	0.00800667	0.000901545	0.00083537	0	0.00163483	0.000401168	0.000271565	0.000584658	0.00396807
0.00016938	0.000814408	0.000594916	0.0101742	0.000576444	0.000643076	0	0.00138642	0.000501333	0.000186845	0.000562855	0.00468139
0.000152116	0.000739258	0.000553906	0.0121846	0.000284704	0.000471246	0	0.00118054	0.000618523	0.000118652	0.000555577	0.00535197
0.000137075	0.000656003	0.000513787	0.0136806	6.61251e-05	0.000330966	0	0.00105893	0.000759788	8.92496e-05	0.000581173	0.00587684
0.000125867	0.000601658	0.000480566	0.0150837	-6.77529e-05	0.000243523	0	0.000994504	0.000954638	3.56774e-05	0.0005887	0.00638774
0.000118641	0.000606302	0.000458325	0.0168993	-0.000144359	0.000210129	0	0.000941271	0.00121004	-8.88173e-05	0.000540021	0.00703455
0.000113982	0.000645311	0.000442922	0.0188955	-0.000182346	0.000211756	0	0.000912598	0.00149921	-0.00023766	0.000472707	0.00774152
0.000110474	0.00069406	0.000430216	0.0208404	-0.000200364	0.000229376	0	0.000921857	0.00179539	-0.000364275	0.000424327	0.00843293
0.000106703	0.000727926	0.000416066	0.0225022	-0.000217065	0.00024396	0	0.000982416	0.0020718	-0.000422089	0.000432448	0.00903303
0.000101255	0.000722283	0.000396331	0.0236491	-0.000251101	0.000236479	0	0.00110765	0.00230166	-0.000364525	0.000534639	0.0094661
9.69647e-05	0.000704204	0.000378585	0.0245349	-0.000251371	0.000249956	0	0.00130902	0.00255151	-0.000241196	0.000683023	0.00981533
9.62674e-05	0.000708121	0.000369709	0.0254931	-0.000180902	0.000318851	0	0.00157499	0.00287201	-0.00011891	0.000821123	0.0101887
9.7143e-05	0.000720452	0.000364526	0.0264111	-7.95326e-05	0.000411296	0	0.00188441	0.00321257	2.31106e-05	0.000973611	0.0105477
9.75719e-05	0.000727613	0.000357857	0.0271765	1.28963e-05	0.000495421	0	0.00221615	0.00352261	0.000205645	0.00116516	0.0108538
9.55345e-05	0.000716021	0.000344522	0.0276769	5.65449e-05	0.000539355	0	0.00254905	0.00375154	0.00044947	0.00142044	0.0110684
9.14609e-05	0.000682058	0.000322577	0.0277807	7.60312e-05	0.000561834	0	0.0029199	0.00393512	0.00077874	0.00173974	0.0111537
8.72146e-05	0.000635173	0.000295324	0.0275182	0.000116157	0.000598176	0	0.00336298	0.0041336	0.00118633	0.00210231	0.0111234
8.29258e-05	0.000581384	0.000265456	0.0270192	0.000167358	0.000641391	0	0.00385343	0.00433307	0.00164609	0.00250126	0.0110163
7.87249e-05	0.00052671	0.000235667	0.0264133	0.000220069	0.000684487	0	0.00436636	0.00451964	0.00213188	0.00292973	0.0108713
7.47421e-05	0.000477167	0.000208652	0.0258303	0.000264727	0.000720472	0	0.0048769	0.00467943	0.00261756	0.00338083	0.0107272
7.11078e-05	0.000438773	0.000187105	0.0254001	0.000291767	0.000742355	0	0.00536017	0.00479854	0.00307697	0.00384769	0.0106229
6.79579e-05	0.000401863	0.00016932	0.0246951	0.000311704	0.000757892	0	0.00594421	0.004844	0.00363173	0.00447574	0.0104387
6.52437e-05	0.000356872	0.000152023	0.0234269	0.000338114	0.000777075	0	0.00669822	0.00481948	0.00435051	0.00531975	0.0100928
6.28187e-05	0.000309975	0.000135552	0.0219335	0.000366025	0.000796268	0	0.00750912	0.00476609	0.00512779	0.00623687	0.00968066
6.05363e-05	0.000267347	0.000120242	0.020553	0.000390465	0.000811832	0	0.00826384	0.00472491	0.00585803	0.00708424	0.00929767
5.82498e-05	0.000235161	0.000106433	0.0196234	0.000406463	0.000820129	0	0.00884928	0.00473703	0.00643571	0.00771901	0.00903928
5.60265e-05	0.000214573	9.59865e-05	0.0189453	0.000415956	0.000822996	0	0.0093933	0.00473741	0.00697112	0.00832029	0.00885274
5.40272e-05	0.000201043	8.95147e-05	0.0181436	0.000424127	0.000824481	0	0.0100522	0.00466038	0.00760614	0.00909366	0.00863314
5.22456e-05	0.000192202	8.54821e-05	0.0172927	0.000430875	0.000824269	0	0.0107554	0.00454611	0.00828259	0.0099359	0.00839777
5.06754e-05	0.000185681	8.2353e-05	0.0164672	0.000436097	0.000822043	0	0.0114327	0.00443478	0.00894228	0.0107438	0.00816387
4.93103e-05	0.000179112	7.85913e-05	0.0157416	0.000439691	0.000817488	0	0.0120134	0.00436657	0.00952704	0.0114142	0.00794871
4.81442e-05	0.000170126	7.26612e-05	0.0151903	0.000441555	0.000810287	0	0.0124272	0.00438165	0.00997868	0.0118438	0.00776956
4.71704e-05	0.000163622	6.58557e-05	0.014894	0.000434361	0.00079599	0	0.0126642	0.00445165	0.0102579	0.012093	0.00763205
4.63705e-05	0.000163765	6.01726e-05	0.0148064	0.000415705	0.000773347	0	0.0127961	0.00452336	0.0104141	0.0122923	0.0075198
4.572e-05	0.00016708	5.51333e-05	0.0148109	0.00039287	0.000746841	0	0.012875	0.00459972	0.0105225	0.0124441	0.00741702
4.51943e-05	0.000170093	5.02597e-05	0.0147912	0.00037314	0.000720954	0	0.0129529	0.00468367	0.0106581	0.0125503	0.00730794
4.47691e-05	0.00016933	4.50731e-05	0.0146309	0.000363799	0.00070017	0	0.0130817	0.00477816	0.010896	0.0126132	0.00717675
4.47851e-05	0.000166578	3.97106e-05	0.0143983	0.000358777	0.000676899	0	0.0131363	0.00493938	0.0111738	0.0125181	0.00701586
4.54108e-05	0.000165485	3.4632e-05	0.014222	0.000348861	0.000643656	0	0.0130124	0.00519143	0.0113942	0.0122094	0.00683657
4.63627e-05	0.000165362	2.98435e-05	0.0140759	0.000336617	0.000605087	0	0.0127936	0.00548913	0.0115795	0.0117779	0.0066515
4.73574e-05	0.00016552	2.5351e-05	0.0139339	0.000324609	0.000565834	0	0.0125635	0.00578732	0.011752	0.0113147	0.00647328
4.81114e-05	0.000165272	2.11605e-05	0.0137699	0.000315404	0.00053054	0	0.0124055	0.00604084	0.0119344	0.0109105	0.00631453
4.83414e-05	0.000163928	1.72781e-05	0.0135578	0.000311567	0.00050385	0	0.0124033	0.00620451	0.0121488	0.0106563	0.00618788
4.87961e-05	0.000163851	1.3819e-05	0.0132459	0.000317062	0.00048354	0	0.0125004	0.00629578	0.0124539	0.0104004	0.00605617
5.01051e-05	0.000166806	1.08312e-05	0.0128381	0.000331208	0.000464217	0	0.0125891	0.006368	0.0128537	0.00998342	0.00588998
5.18064e-05	0.000171218	8.22041e-06	0.0123918	0.000349603	0.000445767	0	0.0126761	0.00642984	0.0132889	0.00948454	0.00571348
5.34376e-05	0.000175508	5.89218e-06	0.0119644	0.000367845	0.000428079	0	0.0127682	0.00648998	0.0137004	0.00898291	0.00555087
5.45368e-05	0.000178098	3.7521e-06	0.0116132	0.000381531	0.000411038	0	0.0128719	0.00655711	0.014029	0.00855766	0.00542633
5.46416e-05	0.000177411	1.70575e-06	0.0113957	0.000386259	0.000394533	0	0.012994	0.0066399	0.0142153	0.00828794	0.00536405
5.42276e-05	0.000175292	1.89673e-07	0.0113173	0.00038841	0.000380928	0	0.013271	0.00660318	0.0143852	0.00814801	0.00536436
5.39701e-05	0.000174173	-5.01183e-07	0.0113231	0.000395341	0.000371449	0	0.0137564	0.00637862	0.0146553	0.00804809	0.00540312
5.37067e-05	0.000173348	-6.73603e-07	0.0113796	0.000404112	0.00036428	0	0.0143321	0.0060752	0.0149523	0.00797133	0.00546775
5.32753e-05	0.000172114	-6.34375e-07	0.0114537	0.000411788	0.000357602	0	0.0148802	0.00580185	0.0152032	0.00790085	0.0055457
5.25135e-05	0.000169768	-6.90284e-07	0.011512	0.00041543	0.0003496	0	0.0152826	0.00566755	0.0153347	0.00781979	0.00562441
5.1259e-05	0.000165605	-1.14812e-06	0.0115213	0.000412101	0.000338454	0	0.0154214	0.00578124	0.0152737	0.00771127	0.00569131
4.88564e-05	0.000158568	-1.58581e-06	0.0115644	0.000402011	0.000325571	0	0.0154921	0.00600645	0.0150707	0.00770209	0.0057793
4.5231e-05	0.000149006	-1.54733e-06	0.0117023	0.000388338	0.0003133	0	0.0156913	0.00617843	0.0148236	0.00785908	0.00591203
4.10919e-05	0.000138331	-1.2885e-06	0.0118686	0.000372595	0.000301243	0	0.0159024	0.00636377	0.0145302	0.00807538	0.00606303
3.71485e-05	0.000127955	-1.06517e-06	0.011997	0.000356298	0.000289002	0	0.0160088	0.00662904	0.0141881	0.00824415	0.00620585
3.41099e-05	0.00011929	-1.13317e-06	0.012021	0.000340959	0.000276177	0	0.015894	0.00704083	0.0137953	0.00825855	0.00631402
3.11377e-05	0.000109725	-1.27923e-06	0.0119722	0.000320587	0.000261813	0	0.0155202	0.00773633	0.0132005	0.0081607	0.0064236
2.72371e-05	9.68102e-05	-1.18483e-06	0.0119246	0.000290997	0.000245799	0	0.0149709	0.00871814	0.0123341	0.00806132	0.00657585
2.28824e-05	8.2193e-05	-9.479e-07	0.0118756	0.000256416	0.000229006	0	0.014311	0.00985095	0.011316	0.00795639	0.00675214
1.85478e-05	6.75209e-05	-6.66375e-07	0.0118228	0.000221067	0.000212303	0	0.0136055	0.0109995	0.0102659	0.0078419	0.00693381
1.47076e-05	5.44415e-05	-4.38185e-07	0.0117635	0.000189178	0.00019656	0	0.0129192	0.0120283	0.00930397	0.00771385	0.00710225
1.18361e-05	4.46026e-05	-3.61261e-07	0.0116954	0.000164974	0.000182647	0	0.0123171	0.0128023	0.00854992	0.00756823	0.00723879
9.52558e-06	3.56323e-05	-3.43755e-07	0.0117033	0.000139595	0.000168779	0	0.0115648	0.0137104	0.00774493	0.00733755	0.00741722
7.14748e-06	2.4991e-05	-2.56671e-07	0.0118195	0.000105483	0.000153407	0	0.0105097	0.0150306	0.0066717	0.00700038	0.00768053
4.84513e-06	1.40753e-05	-1.42213e-07	0.0119625	6.88167e-05	0.000137759	0	0.00933967	0.0164612	0.00551248	0.00662177	0.00796396
2.76184e-06	4.28146e-06	-4.25875e-08	0.0120507	3.57753e-05	0.000123061	0	0.0082423	0.0177005	0.00444952	0.00626677	0.00820271
1.04093e-06	-2.994e-06	0	0.0120028	1.2537e-05	0.00011054	0	0.00740529	0.0184468	0.00366509	0.00600044	0.00833201
-1.63262e-07	-7.15348e-06	0	0.0118518	-1.37124e-06	9.99328e-05	0	0.00664178	0.0189121	0.00309212	0.00574307	0.00839187
-8.97712e-07	-9.06593e-06	0	0.0116809	-1.13e-05	9.00909e-05	0	0.00570397	0.0194565	0.00254638	0.00540154	0.00845501
-1.32112e-06	-9.53487e-06	0	0.0114834	-1.83866e-05	8.09149e-05	0	0.00468822	0.0200001	0.00203434	0.00502075	0.00850578
-1.59219e-06	-9.36381e-06	0	0.0112524	-2.37685e-05	7.23053e-05	0	0.00369086	0.0204633	0.00156247	0.00464559	0.00852849
-1.8696e-06	-9.35624e-06	0	0.0109813	-2.85833e-05	6.41621e-05	0	0.00280822	0.0207663	0.00113724	0.00432096	0.00850747
-2.31208e-06	-1.03157e-05	0	0.0106633	-3.39682e-05	5.63858e-05	0	0.00213664	0.0208295	0.000765138	0.00409177	0.00842706
-2.5383e-06	-1.05314e-05	0	0.0101813	-3.48625e-05	4.93788e-05	0	0.00162733	0.0205241	0.00050998	0.00392963	0.00826995
-2.25021e-06	-8.58512e-06	0	0.00950119	-2.83e-05	4.33816e-05	0	0.00116574	0.0198865	0.000387819	0.00377962	0.00804835
-1.73129e-06	-5.71929e-06	0	0.00874102	-1.85606e-05	3.80506e-05	0	0.000749627	0.0190842	0.000333446	0.00364685	0.00779083
-1.26507e-06	-3.17623e-06	0	0.00801868	-9.92446e-06	3.30427e-05	0	0.000376715	0.0182847	0.000281654	0.00353644	0.00752594
-1.13505e-06	-2.19829e-06	0	0.00745211	-6.67134e-06	2.80145e-05	0	4.47421e-05	0.0176554	0.000167236	0.00345349	0.00728227
-1.14304e-06	-2.18735e-06	0	0.00698313	-6.80663e-06	2.36319e-05	0	-0.000122064	0.0168826	8.22885e-05	0.00345291	0.00701707
-9.58626e-07	-1.82279e-06	0	0.00648741	-5.81309e-06	2.05029e-05	0	-6.11972e-05	0.0156734	0.00012603	0.00355652	0.00668677
-6.6696e-07	-1.2632e-06	0	0.00598362	-4.18689e-06	1.81971e-05	0	0.000132497	0.0142277	0.000243938	0.00371982	0.00631865
-3.53197e-07	-6.67142e-07	0	0.00549047	-2.42414e-06	1.6284e-05	0	0.000364173	0.0127449	0.000381489	0.0038983	0.00593999
-1.02492e-07	-1.93216e-07	0	0.00502664	-1.021e-06	1.43333e-05	0	0.000538986	0.0114247	0.000484158	0.00404746	0.00557807
0	0	0	0.00461082	-4.73604e-07	1.19146e-05	0	0.000562088	0.0104667	0.000497424	0.0041228	0.00526018
0	0	0	0.00418657	-4.53694e-07	9.49375e-06	0	0.000494107	0.00964311	0.000447116	0.00416171	0.00490744
0	0	0	0.00371247	-3.39908e-07	7.65975e-06	0	0.00045037	0.00866975	0.000396267	0.00422164	0.00446324
0	0	0	0.00322972	-1.88717e-07	6.16673e-06	0	0.000418085	0.00766199	0.000346155	0.00428821	0.0039882
0	0	0	0.00277955	-5.6591e-08	4.76878e-06	0	0.00038446	0.00673517	0.000298057	0.00434703	0.00354295
0	0	0	0.00240317	0	3.22003e-06	0	0.000336701	0.00600462	0.000253253	0.0043837	0.00318813
0	0	0	0.00204452	0	1.68953e-06	0	0.000271789	0.00544891	0.000203385	0.00439513	0.00284663
0	0	0	0.00164162	0	4.60958e-07	0	0.000199052	0.00496393	0.000143425	0.00439254	0.00243073
0	0	0	0.00122673	0	-5.39681e-07	0	0.00012421	0.00454104	7.96409e-05	0.00438305	0.00198519
0	0	0	0.000832156	0	-1.38638e-06	0	5.29876e-05	0.0041716	1.83019e-05	0.00437374	0.00155477
0	0	0	0.000490171	0	-2.15313e-06	0	-8.89402e-06	0.00384698	-3.43234e-05	0.00437173	0.00118423
0	0	0	0.000233063	0	-2.91392e-06	0	-5.57118e-05	0.00355852	-7.19661e-05	0.00438411	0.000918317
0	0	0	8.22805e-05	0	-3.37428e-06	0	-8.25642e-05	0.00323857	-9.09512e-05	0.0043946	0.000770394
0	0	0	1.20381e-05	0	-3.36215e-06	0	-9.36736e-05	0.00287464	-9.64761e-05	0.00439066	0.000698613
0	0	0	-1.62307e-05	0	-3.13516e-06	0	-9.70033e-05	0.00254094	-9.55806e-05	0.004385	0.000664925
0	0	0	-4.10925e-05	0	-2.95094e-06	0	-0.000100516	0.00231162	-9.53046e-05	0.00439033	0.000631281
0	0	0	-0.000101114	0	-3.06711e-06	0	-0.000112176	0.00226088	-0.000102688	0.00441936	0.000559634
0	0	0	-0.00016718	0	-3.31147e-06	0	-0.000126288	0.00231805	-0.000112609	0.00446233	0.00047879
0	0	0	-0.000191876	0	-3.37898e-06	0	-0.000133213	0.00238706	-0.000116517	0.00450371	0.000435373
0	0	0	-0.000186325	0	-3.32801e-06	0	-0.000135001	0.00250399	-0.000116306	0.00454755	0.000418056
0	0	0	-0.000161646	0	-3.21695e-06	0	-0.0001337	0.00270492	-0.000113869	0.00459787	0.000415512
0	0	0	-0.000128961	0	-3.10417e-06	0	-0.000131359	0.00302593	-0.000111102	0.00465873	0.000416414
0	0	0	-9.93907e-05	0	-3.04804e-06	0	-0.000130027	0.00350309	-0.000109898	0.00473416	0.000409434
0	0	0	-5.91004e-05	0	-2.97753e-06	0	-0.000127142	0.00409803	-0.000107925	0.00481932	0.000407212
0	0	0	8.55476e-06	0	-2.80576e-06	0	-0.000119632	0.00475894	-0.000102354	0.00490822	0.000426301
0	0	0	9.66712e-05	0	-2.5674e-06	0	-0.000108784	0.00550181	-9.43386e-05	0.00500315	0.000461241
0	0	0	0.000198345	0	-2.29712e-06	0	-9.58838e-05	0.00634261	-8.50326e-05	0.00510642	0.000506578
0	0	0	0.000306673	0	-2.02956e-06	0	-8.22186e-05	0.00729731	-7.55892e-05	0.00522032	0.000556852
0	0	0	0.000424981	0	-1.74841e-06	0	-6.71717e-05	0.008359	-6.5459e-05	0.00534373	0.000614914
0	0	0	0.000560537	0	-1.41722e-06	0	-4.93891e-05	0.00951137	-5.34291e-05	0.00547425	0.000686586
0	0	0	0.000712353	0	-1.04051e-06	0	-2.9051e-05	0.0107563	-3.96589e-05	0.00561227	0.00077087
0	0	0	0.00087944	0	-6.22808e-07	0	-6.33721e-06	0.0120956	-2.43072e-05	0.00575815	0.000866765
0	0	0	0.00106081	0	-1.68631e-07	0	1.85722e-05	0.0135313	-7.5331e-06	0.00591226	0.000973273
0	0	0	0.00125547	0	3.17504e-07	0	4.54972e-05	0.0150651	1.05043e-05	0.00607499	0.00108939
0	0	0	0.00145873	0	8.13471e-07	0	7.35997e-05	0.0167134	2.90345e-05	0.00624847	0.00121032
0	0	0	0.00166855	0	1.30953e-06	0	0.000102518	0.0184849	4.77183e-05	0.00643373	0.00133388
0	0	0	0.0018879	0	1.81975e-06	0	0.000132787	0.02037	6.70437e-05	0.0066295	0.00146304
0	0	0	0.00211974	0	2.35818e-06	0	0.000164942	0.0223595	8.74986e-05	0.00683448	0.00160074
0	0	0	0.00236705	0	2.93888e-06	0	0.000199517	0.0244438	0.000109571	0.0070474	0.00174996

[truncated: 16 more sheets: Fig. 4e, Fig. 4f, Fig. 4g, Fig. 4h, Supplementary Fig. 2a, Supplementary Fig. 2b, Supplementary Fig. 2c, Supplementary Fig. 2d, Supplementary Fig. 2e, Supplementary Table 1, Supplementary Fig. 4, Supplementary Fig. S5, Supplementary Fig. 6, Supplementary Table 2, Supplementary Table 3, Supplementary Fig. 7]
